# Supplementary material for: Genome-wide histone acetylation analysis reveals altered transcriptional regulation in the Parkinson’s disease brain
Source: Mol Neurodegener. 2021 May 5;16:31. doi: 10.1186/s13024-021-00450-7 (PMC8097820; doi:10.1186/s13024-021-00450-7)
Supplement: Supplementary file 1 — Additional file 1. [file 13024_2021_450_MOESM1_ESM.zip]

Archive with 5 entries (5 files):
- Supplement_210221.docx
- Supplementary_Table_S1.xlsx
- SupplementaryTable6_ReplicatedGenes.tsv
- SupplementaryTableS11_MotifEnrichment.xlsx
- SupplementaryTableS12_DecouplingEnrichment.xlsx
