# Supplementary material for: Genome-wide histone acetylation analysis reveals altered transcriptional regulation in the Parkinson’s disease brain
Source: Mol Neurodegener. 2021 May 5;16:31. doi: 10.1186/s13024-021-00450-7 (PMC8097820; doi:10.1186/s13024-021-00450-7)
Supplement: Supplementary file 1 — Additional file 1. [file 13024_2021_450_MOESM1_ESM.zip › SupplementaryTableS11_MotifEnrichment.xlsx]

## Sheet: Key
pos - number of hyperacetylated regions
neg - number of peak length-matched non-hyperacetylated regions
TP - true positives, the number of hits among the DARs
FP - false positives, number of hits among the peak length-matched non-hyperactylated regions

## Sheet: PWhyper_HOCOMOCO
rank	motif_DB	motif_ID	TFname	consensus	p-value	adj_p-value	E-value	pos	neg	PWM_min	TP	%TP	FP	%FP
1	db/HUMAN/HOCOMOCOv11_core_HUMAN_mono_meme_format.meme	CDX1_HUMAN.H11MO.0.C	CDX1	HTTTATGD	1.97e-95	8.87e-92	3.56e-89	2878	14386	1.04	1210	42.04	3273	22.75
2	db/HUMAN/HOCOMOCOv11_core_HUMAN_mono_meme_format.meme	SRY_HUMAN.H11MO.0.B	SRY	YWTTGTTTH	2.56e-77	2.63e-73	1.06e-70	2878	14386	1.44	1750	60.81	6026	41.89
3	db/HUMAN/HOCOMOCOv11_core_HUMAN_mono_meme_format.meme	GATA3_HUMAN.H11MO.0.A	GATA3	RVAGATAAVAD	1.98e-62	1.74e-58	6.96e-56	2878	14386	1.2	1865	64.8	6893	47.91
4	db/HUMAN/HOCOMOCOv11_core_HUMAN_mono_meme_format.meme	FOXK1_HUMAN.H11MO.0.A	FOXK1	TGTTTMCHTT	1.05e-60	1.16e-56	4.64e-54	2878	14386	1.5	1642	57.05	5808	40.37
5	db/HUMAN/HOCOMOCOv11_core_HUMAN_mono_meme_format.meme	SOX5_HUMAN.H11MO.0.C	SOX5	YATTGTTW	9.4e-58	4.57e-54	1.83e-51	2878	14386	1.05	1173	40.76	3689	25.64
6	db/HUMAN/HOCOMOCOv11_core_HUMAN_mono_meme_format.meme	TBP_HUMAN.H11MO.0.A	TBP	MTATAAAARS	4.4e-46	1.19e-42	4.77e-40	2878	14386	1.19	714	24.81	1974	13.72
7	db/HUMAN/HOCOMOCOv11_core_HUMAN_mono_meme_format.meme	IRF7_HUMAN.H11MO.0.C	IRF7	GAAASYGAAA	1.88e-41	1.42e-37	5.69e-35	2878	14386	1.28	1578	54.83	5920	41.15
8	db/HUMAN/HOCOMOCOv11_core_HUMAN_mono_meme_format.meme	FOXP1_HUMAN.H11MO.0.A	FOXP1	TBTGTTTMY	1.72e-38	2.17e-34	8.71e-32	2878	14386	1.9	1434	49.83	5296	36.81
9	db/HUMAN/HOCOMOCOv11_core_HUMAN_mono_meme_format.meme	FOXO4_HUMAN.H11MO.0.C	FOXO4	TTGTTTAYK	5.09e-36	4.1e-32	1.64e-29	2878	14386	1.4	1458	50.66	5474	38.05
10	db/HUMAN/HOCOMOCOv11_core_HUMAN_mono_meme_format.meme	FOXJ2_HUMAN.H11MO.0.C	FOXJ2	TGTTTRTTTW	3.7e-35	3.03e-31	1.22e-28	2878	14386	1.42	1602	55.66	6200	43.1
11	db/HUMAN/HOCOMOCOv11_core_HUMAN_mono_meme_format.meme	PRDM6_HUMAN.H11MO.0.C	PRDM6	RRRARGAAAAAAA	4.56e-35	5.8e-31	2.33e-28	2878	14386	4.41	1517	52.71	5785	40.21
12	db/HUMAN/HOCOMOCOv11_core_HUMAN_mono_meme_format.meme	PRRX2_HUMAN.H11MO.0.C	PRRX2	YTAATTR	7.29e-32	1.79e-28	7.19e-26	2878	14386	1.04	617	21.44	1827	12.7
13	db/HUMAN/HOCOMOCOv11_core_HUMAN_mono_meme_format.meme	HXB13_HUMAN.H11MO.0.A	HXB13	TTTTATDGSH	7.46e-31	2.73e-27	1.09e-24	2878	14386	1.23	832	28.91	2743	19.07
14	db/HUMAN/HOCOMOCOv11_core_HUMAN_mono_meme_format.meme	NF2L1_HUMAN.H11MO.0.C	NF2L1	HGTCATN	2.59e-30	8.04e-27	3.23e-24	2878	14386	1.03	722	25.09	2288	15.9
15	db/HUMAN/HOCOMOCOv11_core_HUMAN_mono_meme_format.meme	PIT1_HUMAN.H11MO.0.C	PIT1	YTMATGAATATWY	6.02e-28	1.45e-24	5.83e-22	2878	14386	1.78	593	20.6	1804	12.54
16	db/HUMAN/HOCOMOCOv11_core_HUMAN_mono_meme_format.meme	LHX2_HUMAN.H11MO.0.A	LHX2	KBYTAATTRGYK	5.5e-26	1.26e-22	5.06e-20	2878	14386	1.19	565	19.63	1729	12.02
17	db/HUMAN/HOCOMOCOv11_core_HUMAN_mono_meme_format.meme	NKX31_HUMAN.H11MO.0.C	NKX31	NTWAAGTGBTTD	1.8e-25	1.17e-21	4.68e-19	2878	14386	1.44	1134	39.4	4233	29.42
18	db/HUMAN/HOCOMOCOv11_core_HUMAN_mono_meme_format.meme	MEF2A_HUMAN.H11MO.0.A	MEF2A	DKCTATTTTTRGM	6.53e-24	2.51e-20	1e-17	2878	14386	2.41	849	29.5	2985	20.75
19	db/HUMAN/HOCOMOCOv11_core_HUMAN_mono_meme_format.meme	NFAC2_HUMAN.H11MO.0.B	NFAC2	TGGAAAAWY	4.69e-24	4.81e-20	1.93e-17	2878	14386	1.88	1240	43.09	4772	33.17
20	db/HUMAN/HOCOMOCOv11_core_HUMAN_mono_meme_format.meme	MEF2C_HUMAN.H11MO.0.A	MEF2C	DKCTATTTTTRGM	4.63e-23	1.73e-19	6.95e-17	2878	14386	2.24	826	28.7	2906	20.2
21	db/HUMAN/HOCOMOCOv11_core_HUMAN_mono_meme_format.meme	SOX17_HUMAN.H11MO.0.C	SOX17	SCCATTGTKBY	8.12e-22	5.7e-18	2.28e-15	2878	14386	1.28	1393	48.4	5578	38.77
22	db/HUMAN/HOCOMOCOv11_core_HUMAN_mono_meme_format.meme	FOXM1_HUMAN.H11MO.0.A	FOXM1	TGTTTRCTYWKB	2.42e-21	1.44e-17	5.79e-15	2878	14386	1.59	1209	42.01	4712	32.75
23	db/HUMAN/HOCOMOCOv11_core_HUMAN_mono_meme_format.meme	NFAC4_HUMAN.H11MO.0.C	NFAC4	WGGAAAAYTW	2.03e-21	2.11e-17	8.45e-15	2878	14386	1.67	1377	47.85	5514	38.33
24	db/HUMAN/HOCOMOCOv11_core_HUMAN_mono_meme_format.meme	MEF2B_HUMAN.H11MO.0.A	MEF2B	DKKKCTATTTTTRG	1.47e-20	4.28e-17	1.72e-14	2878	14386	3.15	644	22.38	2180	15.15
25	db/HUMAN/HOCOMOCOv11_core_HUMAN_mono_meme_format.meme	FOXP2_HUMAN.H11MO.0.C	FOXP2	BTGTTTACH	1.49e-20	9.51e-17	3.81e-14	2878	14386	1.19	1222	42.46	4800	33.37
26	db/HUMAN/HOCOMOCOv11_core_HUMAN_mono_meme_format.meme	NOBOX_HUMAN.H11MO.0.C	NOBOX	HTAATTRSY	1.26e-19	2.44e-16	9.77e-14	2878	14386	1.1	463	16.09	1446	10.05
27	db/HUMAN/HOCOMOCOv11_core_HUMAN_mono_meme_format.meme	SMCA1_HUMAN.H11MO.0.C	SMCA1	CMARGAAGMATD	5.2e-20	4.14e-16	1.66e-13	2878	14386	1.92	1323	45.97	5302	36.86
28	db/HUMAN/HOCOMOCOv11_core_HUMAN_mono_meme_format.meme	MEF2D_HUMAN.H11MO.0.A	MEF2D	DKCTATTTTTAG	1.34e-19	6e-16	2.41e-13	2878	14386	2.57	942	32.73	3527	24.52
29	db/HUMAN/HOCOMOCOv11_core_HUMAN_mono_meme_format.meme	HXC9_HUMAN.H11MO.0.C	HXC9	WTTTATKGCH	3.84e-19	1.33e-15	5.34e-13	2878	14386	1.32	710	24.67	2503	17.4
30	db/HUMAN/HOCOMOCOv11_core_HUMAN_mono_meme_format.meme	NFAC1_HUMAN.H11MO.0.B	NFAC1	AWGGAAARWVWGAMW	2.88e-19	3.28e-15	1.32e-12	2878	14386	3.81	1176	40.86	4626	32.16
31	db/HUMAN/HOCOMOCOv11_core_HUMAN_mono_meme_format.meme	HXB4_HUMAN.H11MO.0.B	HXB4	YTAATGRC	9.82e-18	3.07e-14	1.23e-11	2878	14386	1.06	687	23.87	2442	16.97
32	db/HUMAN/HOCOMOCOv11_core_HUMAN_mono_meme_format.meme	CDX2_HUMAN.H11MO.0.A	CDX2	TTTTATTGCWBT	1.92e-17	5.17e-14	2.07e-11	2878	14386	1.44	602	20.92	2081	14.47
33	db/HUMAN/HOCOMOCOv11_core_HUMAN_mono_meme_format.meme	DBP_HUMAN.H11MO.0.B	DBP	VTTATGYAABM	1.65e-16	2.78e-13	1.11e-10	2878	14386	1.22	401	13.93	1262	8.77
34	db/HUMAN/HOCOMOCOv11_core_HUMAN_mono_meme_format.meme	PO2F2_HUMAN.H11MO.0.A	PO2F2	AYATGCAAATK	9.43e-17	3.48e-13	1.39e-10	2878	14386	1.49	761	26.44	2799	19.46
35	db/HUMAN/HOCOMOCOv11_core_HUMAN_mono_meme_format.meme	PDX1_HUMAN.H11MO.0.A	PDX1	TGATTGATK	3.23e-16	9.5e-13	3.81e-10	2878	14386	1.2	642	22.31	2289	15.91
36	db/HUMAN/HOCOMOCOv11_core_HUMAN_mono_meme_format.meme	GATA4_HUMAN.H11MO.0.A	GATA4	DSAGATAAGA	1.05e-15	3.95e-12	1.58e-09	2878	14386	1.26	792	27.52	2972	20.66
37	db/HUMAN/HOCOMOCOv11_core_HUMAN_mono_meme_format.meme	HXA10_HUMAN.H11MO.0.C	HXA10	KATRRTTTATGW	3.5e-15	5.9e-12	2.36e-09	2878	14386	1.47	399	13.86	1284	8.93
38	db/HUMAN/HOCOMOCOv11_core_HUMAN_mono_meme_format.meme	FOXJ3_HUMAN.H11MO.0.A	FOXJ3	TTGTTTATKKTTW	3.86e-14	1.8e-10	7.23e-08	2878	14386	7.22	751	26.09	2840	19.74
39	db/HUMAN/HOCOMOCOv11_core_HUMAN_mono_meme_format.meme	FOXO3_HUMAN.H11MO.0.B	FOXO3	BYTGTTTACH	6.71e-14	3.65e-10	1.47e-07	2878	14386	1.3	1043	36.24	4198	29.18
40	db/HUMAN/HOCOMOCOv11_core_HUMAN_mono_meme_format.meme	TF7L1_HUMAN.H11MO.0.B	TF7L1	DBBCTTTGAWSTB	2.43e-13	8.81e-10	3.53e-07	2878	14386	1.83	698	24.25	2629	18.27
41	db/HUMAN/HOCOMOCOv11_core_HUMAN_mono_meme_format.meme	GFI1_HUMAN.H11MO.0.C	GFI1	GCWSTGATTT	2.79e-13	1.75e-09	7e-07	2878	14386	1.38	1145	39.78	4708	32.73
42	db/HUMAN/HOCOMOCOv11_core_HUMAN_mono_meme_format.meme	ALX1_HUMAN.H11MO.0.B	ALX1	RTAATTRVATTA	2.17e-12	2.16e-09	8.66e-07	2878	14386	1.66	250	8.69	747	5.19
43	db/HUMAN/HOCOMOCOv11_core_HUMAN_mono_meme_format.meme	DLX3_HUMAN.H11MO.0.C	DLX3	GMTAATTRSW	1.61e-12	2.94e-09	1.18e-06	2878	14386	1.23	411	14.28	1401	9.74
44	db/HUMAN/HOCOMOCOv11_core_HUMAN_mono_meme_format.meme	HXA13_HUMAN.H11MO.0.C	HXA13	GDTTTTATTGG	1.59e-12	3.06e-09	1.23e-06	2878	14386	1.43	429	14.91	1477	10.27
45	db/HUMAN/HOCOMOCOv11_core_HUMAN_mono_meme_format.meme	FOXA1_HUMAN.H11MO.0.A	FOXA1	TGTTTACWYWGB	1.29e-12	4.32e-09	1.73e-06	2878	14386	1.89	681	23.66	2578	17.92
46	db/HUMAN/HOCOMOCOv11_core_HUMAN_mono_meme_format.meme	HNF6_HUMAN.H11MO.0.B	HNF6	WTTATTGATTK	5.11e-12	8.21e-09	3.29e-06	2878	14386	1.43	368	12.79	1234	8.58
47	db/HUMAN/HOCOMOCOv11_core_HUMAN_mono_meme_format.meme	ARI5B_HUMAN.H11MO.0.C	ARI5B	DBYKDGTATTSKR	8.7e-12	1.22e-08	4.89e-06	2878	14386	1.41	327	11.36	1070	7.44
48	db/HUMAN/HOCOMOCOv11_core_HUMAN_mono_meme_format.meme	FEZF1_HUMAN.H11MO.0.C	FEZF1	DYTGYYCTTTTH	1.4e-11	1.27e-07	5.11e-05	2878	14386	1.93	1351	46.94	5783	40.2
49	db/HUMAN/HOCOMOCOv11_core_HUMAN_mono_meme_format.meme	NFAC3_HUMAN.H11MO.0.B	NFAC3	TGGAAAAHY	5.01e-11	4.16e-07	0.000167	2878	14386	1.59	1139	39.58	4781	33.23
50	db/HUMAN/HOCOMOCOv11_core_HUMAN_mono_meme_format.meme	NKX32_HUMAN.H11MO.0.C	NKX32	TTAAGTGBWT	5.17e-10	1.38e-06	0.000555	2878	14386	1.32	553	19.21	2099	14.59
51	db/HUMAN/HOCOMOCOv11_core_HUMAN_mono_meme_format.meme	FOXA3_HUMAN.H11MO.0.B	FOXA3	CHTGTTTACWTWG	1.46e-09	2.58e-06	0.00104	2878	14386	2.54	362	12.58	1278	8.88
52	db/HUMAN/HOCOMOCOv11_core_HUMAN_mono_meme_format.meme	ZN121_HUMAN.H11MO.0.C	ZN121	CTGGGCAACABAGYRAGACC	5.73e-10	2.76e-06	0.00111	2878	14386	40400	650	22.59	2538	17.64
53	db/HUMAN/HOCOMOCOv11_core_HUMAN_mono_meme_format.meme	HXA9_HUMAN.H11MO.0.B	HXA9	RTGATTTATKR	3.24e-09	4.72e-06	0.00189	2878	14386	1.64	321	11.15	1114	7.74
54	db/HUMAN/HOCOMOCOv11_core_HUMAN_mono_meme_format.meme	ZN260_HUMAN.H11MO.0.C	ZN260	TTTWTATGGCTGCATAGTATTCCA	3.57e-08	4.86e-06	0.00195	2878	14386	109000	48	1.67	84	0.58
55	db/HUMAN/HOCOMOCOv11_core_HUMAN_mono_meme_format.meme	LEF1_HUMAN.H11MO.0.A	LEF1	BCCTTTSWWNTBYH	4.93e-10	7.35e-06	0.00295	2878	14386	1.84	1980	68.8	9039	62.83
56	db/HUMAN/HOCOMOCOv11_core_HUMAN_mono_meme_format.meme	SOX2_HUMAN.H11MO.0.A	SOX2	BBCCTTTGTYYYB	6.92e-10	7.46e-06	0.00299	2878	14386	1.65	1939	67.37	8834	61.41
57	db/HUMAN/HOCOMOCOv11_core_HUMAN_mono_meme_format.meme	FOSB_HUMAN.H11MO.0.A	FOSB	RTGAGTCAB	9.45e-10	7.74e-06	0.0031	2878	14386	1.21	1478	51.36	6504	45.21
58	db/HUMAN/HOCOMOCOv11_core_HUMAN_mono_meme_format.meme	FOXA2_HUMAN.H11MO.0.A	FOXA2	TGTTTACWYWGB	7.32e-09	2.14e-05	0.0086	2878	14386	1.93	592	20.57	2320	16.13
59	db/HUMAN/HOCOMOCOv11_core_HUMAN_mono_meme_format.meme	ZN770_HUMAN.H11MO.0.C	ZN770	GGGAGGCYGAGGBRGGAGGATC	6.77e-09	5.76e-05	0.0231	2878	14386	5500	1554	54	6931	48.18
60	db/HUMAN/HOCOMOCOv11_core_HUMAN_mono_meme_format.meme	GFI1B_HUMAN.H11MO.0.A	GFI1B	GCWSWGATTT	1.16e-08	8e-05	0.0321	2878	14386	1.3	1284	44.61	5608	38.98
61	db/HUMAN/HOCOMOCOv11_core_HUMAN_mono_meme_format.meme	MEIS1_HUMAN.H11MO.0.A	MEIS1	RTGATTKATKRB	9.36e-08	0.000113	0.0454	2878	14386	1.76	253	8.79	870	6.05
62	db/HUMAN/HOCOMOCOv11_core_HUMAN_mono_meme_format.meme	NF2L2_HUMAN.H11MO.0.A	NF2L2	WWYTGCTGAGTCAT	8.05e-07	0.000244	0.0978	2878	14386	53.8	44	1.53	84	0.58
63	db/HUMAN/HOCOMOCOv11_core_HUMAN_mono_meme_format.meme	ZN384_HUMAN.H11MO.0.C	ZN384	GSAAAAAVYMKS	6.65e-08	0.000294	0.118	2878	14386	1.58	842	29.26	3524	24.5
64	db/HUMAN/HOCOMOCOv11_core_HUMAN_mono_meme_format.meme	GATA6_HUMAN.H11MO.0.A	GATA6	DVAGATAAGAWAA	1.75e-07	0.000299	0.12	2878	14386	2.3	362	12.58	1347	9.36
65	db/HUMAN/HOCOMOCOv11_core_HUMAN_mono_meme_format.meme	OZF_HUMAN.H11MO.0.C	OZF	TTTTCATGGCTGMATARTATTCCA	6.33e-06	0.000798	0.32	2878	14386	5670000	31	1.08	53	0.37
66	db/HUMAN/HOCOMOCOv11_core_HUMAN_mono_meme_format.meme	PO3F1_HUMAN.H11MO.0.C	PO3F1	VATKSWWATGCAAW	9.72e-07	0.00118	0.474	2878	14386	2.25	261	9.07	935	6.5
67	db/HUMAN/HOCOMOCOv11_core_HUMAN_mono_meme_format.meme	PBX2_HUMAN.H11MO.0.C	PBX2	KRAWKTGATTGATKS	2.14e-06	0.00124	0.499	2878	14386	3.45	129	4.48	398	2.77
68	db/HUMAN/HOCOMOCOv11_core_HUMAN_mono_meme_format.meme	PO2F1_HUMAN.H11MO.0.C	PO2F1	AWKBRWATGSAAWYAW	2.42e-06	0.00202	0.81	2878	14386	3.68	189	6.57	643	4.47
69	db/HUMAN/HOCOMOCOv11_core_HUMAN_mono_meme_format.meme	HXB7_HUMAN.H11MO.0.C	HXB7	TTGATTRATK	2.03e-06	0.00304	1.22	2878	14386	1.66	309	10.74	1154	8.02
70	db/HUMAN/HOCOMOCOv11_core_HUMAN_mono_meme_format.meme	NR2E3_HUMAN.H11MO.0.C	NR2E3	AAAGTCAAAAGTCA	1.44e-05	0.00452	1.81	2878	14386	26.9	32	1.11	59	0.41
71	db/HUMAN/HOCOMOCOv11_core_HUMAN_mono_meme_format.meme	HXB8_HUMAN.H11MO.0.C	HXB8	TTGATTAATKV	6.58e-06	0.00653	2.62	2878	14386	2.15	217	7.54	774	5.38
# AME (Analysis of Motif Enrichment): Version 5.3.2 compiled on Feb 7 2021 at 14:28:51
# The format of this file is described at https://meme-suite.org/meme/doc/ame-output-format.html.
# ame --verbose 1 --oc . --scoring avg --method fisher --hit-lo-fraction 0.75 --evalue-report-threshold 10.0 --control NonHyperPVfastaFixed.txt HyperPVfastaFixed.txt db/HUMAN/HOCOMOCOv11_core_HUMAN_mono_meme_format.meme

## Sheet: NBBhyper_HOCOMOCO
rank	motif_DB	motif_ID	TFname	consensus	p-value	adj_p-value	E-value	tests	FASTA_max	pos	neg	PWM_min	TP	%TP	FP	%FP
1	db/HUMAN/HOCOMOCOv11_core_HUMAN_mono_meme_format.meme	CDX1_HUMAN.H11MO.0.C	CDX1	HTTTATGD	7.09e-216	2.12e-212	8.49e-210	2986	2486	2486	12427	1.03	1114	44.81	1869	15.04
2	db/HUMAN/HOCOMOCOv11_core_HUMAN_mono_meme_format.meme	GATA3_HUMAN.H11MO.0.A	GATA3	RVAGATAAVAD	5.25e-160	4.03e-156	1.62e-153	7680	2486	2486	12427	1.17	1855	74.62	5663	45.57
3	db/HUMAN/HOCOMOCOv11_core_HUMAN_mono_meme_format.meme	FOXK1_HUMAN.H11MO.0.A	FOXK1	TGTTTMCHTT	5.99e-156	5.67e-152	2.27e-149	9464	2486	2486	12427	1.36	1753	70.51	5168	41.59
4	db/HUMAN/HOCOMOCOv11_core_HUMAN_mono_meme_format.meme	SOX5_HUMAN.H11MO.0.C	SOX5	YATTGTTW	1.26e-154	4.32e-151	1.73e-148	3443	2486	2486	12427	1.04	1112	44.73	2329	18.74
5	db/HUMAN/HOCOMOCOv11_core_HUMAN_mono_meme_format.meme	SRY_HUMAN.H11MO.0.B	SRY	YWTTGTTTH	1.34e-126	1.13e-122	4.53e-120	8457	2486	2486	12427	1.15	1827	73.49	5930	47.72
6	db/HUMAN/HOCOMOCOv11_core_HUMAN_mono_meme_format.meme	NFAC2_HUMAN.H11MO.0.B	NFAC2	TGGAAAAWY	3.87e-109	3.6e-105	1.44e-102	9281	2486	2486	12427	1.61	1545	62.15	4716	37.95
7	db/HUMAN/HOCOMOCOv11_core_HUMAN_mono_meme_format.meme	FOXP1_HUMAN.H11MO.0.A	FOXP1	TBTGTTTMY	1.59e-105	1.79e-101	7.17e-99	11233	2486	2486	12427	1.58	1731	69.63	5709	45.94
8	db/HUMAN/HOCOMOCOv11_core_HUMAN_mono_meme_format.meme	IRF7_HUMAN.H11MO.0.C	IRF7	GAAASYGAAA	5.34e-105	3.47e-101	1.39e-98	6501	2486	2486	12427	1.22	1557	62.63	4832	38.88
9	db/HUMAN/HOCOMOCOv11_core_HUMAN_mono_meme_format.meme	NFAC4_HUMAN.H11MO.0.C	NFAC4	WGGAAAAYTW	1.31e-104	1.22e-100	4.91e-98	9356	2486	2486	12427	1.47	1643	66.09	5267	42.38
10	db/HUMAN/HOCOMOCOv11_core_HUMAN_mono_meme_format.meme	HXB13_HUMAN.H11MO.0.A	HXB13	TTTTATDGSH	1.19e-100	3.65e-97	1.46e-94	3071	2486	2486	12427	1.17	924	37.17	2133	17.16
11	db/HUMAN/HOCOMOCOv11_core_HUMAN_mono_meme_format.meme	PIT1_HUMAN.H11MO.0.C	PIT1	YTMATGAATATWY	3.2e-96	6.45e-93	2.59e-90	2016	2486	2486	12427	1.61	673	27.07	1280	10.3
12	db/HUMAN/HOCOMOCOv11_core_HUMAN_mono_meme_format.meme	TBP_HUMAN.H11MO.0.A	TBP	MTATAAAARS	2.01e-83	4.12e-80	1.65e-77	2052	2486	2486	12427	1.15	669	26.91	1381	11.11
13	db/HUMAN/HOCOMOCOv11_core_HUMAN_mono_meme_format.meme	PRDM6_HUMAN.H11MO.0.C	PRDM6	RRRARGAAAAAAA	3.29e-82	3.87e-78	1.55e-75	11777	2486	2486	12427	2.26	2045	82.26	7855	63.21
14	db/HUMAN/HOCOMOCOv11_core_HUMAN_mono_meme_format.meme	HXC9_HUMAN.H11MO.0.C	HXC9	WTTTATKGCH	7.18e-77	2.1e-73	8.4e-71	2920	2486	2486	12427	1.2	838	33.71	2070	16.66
15	db/HUMAN/HOCOMOCOv11_core_HUMAN_mono_meme_format.meme	FOXM1_HUMAN.H11MO.0.A	FOXM1	TGTTTRCTYWKB	4.14e-75	2.35e-71	9.41e-69	5668	2486	2486	12427	1.45	1344	54.06	4260	34.28
16	db/HUMAN/HOCOMOCOv11_core_HUMAN_mono_meme_format.meme	PO2F2_HUMAN.H11MO.0.A	PO2F2	AYATGCAAATK	1.52e-72	4.95e-69	1.98e-66	3258	2486	2486	12427	1.34	898	36.12	2360	18.99
17	db/HUMAN/HOCOMOCOv11_core_HUMAN_mono_meme_format.meme	SMCA1_HUMAN.H11MO.0.C	SMCA1	CMARGAAGMATD	1.92e-71	1.52e-67	6.08e-65	7914	2486	2486	12427	1.55	1681	67.62	5991	48.21
18	db/HUMAN/HOCOMOCOv11_core_HUMAN_mono_meme_format.meme	NFAC1_HUMAN.H11MO.0.B	NFAC1	AWGGAAARWVWGAMW	2.21e-71	2.52e-67	1.01e-64	11385	2486	2486	12427	2.86	1647	66.25	5815	46.79
19	db/HUMAN/HOCOMOCOv11_core_HUMAN_mono_meme_format.meme	PRRX2_HUMAN.H11MO.0.C	PRRX2	YTAATTR	1.14e-69	1.74e-66	6.99e-64	1531	2486	2486	12427	1.03	516	20.76	994	8
20	db/HUMAN/HOCOMOCOv11_core_HUMAN_mono_meme_format.meme	NF2L1_HUMAN.H11MO.0.C	NF2L1	HGTCATN	4.56e-69	9.08e-66	3.64e-63	1991	2486	2486	12427	1.02	621	24.98	1356	10.91
21	db/HUMAN/HOCOMOCOv11_core_HUMAN_mono_meme_format.meme	LHX2_HUMAN.H11MO.0.A	LHX2	KBYTAATTRGYK	9.36e-63	1.61e-59	6.46e-57	1721	2486	2486	12427	1.15	546	21.96	1160	9.33
22	db/HUMAN/HOCOMOCOv11_core_HUMAN_mono_meme_format.meme	FOXO4_HUMAN.H11MO.0.C	FOXO4	TTGTTTAYK	5.47e-62	3.75e-58	1.5e-55	6862	2486	2486	12427	1.2	1455	58.53	5018	40.38
23	db/HUMAN/HOCOMOCOv11_core_HUMAN_mono_meme_format.meme	FOXP2_HUMAN.H11MO.0.C	FOXP2	BTGTTTACH	9.7e-61	5.33e-57	2.14e-54	5490	2486	2486	12427	1.12	1273	51.21	4171	33.56
24	db/HUMAN/HOCOMOCOv11_core_HUMAN_mono_meme_format.meme	LEF1_HUMAN.H11MO.0.A	LEF1	BCCTTTSWWNTBYH	1.55e-56	2.13e-52	8.54e-50	13744	2486	2486	12427	2.13	1670	67.18	6214	50
25	db/HUMAN/HOCOMOCOv11_core_HUMAN_mono_meme_format.meme	FOXJ2_HUMAN.H11MO.0.C	FOXJ2	TGTTTRTTTW	1.52e-54	1.13e-50	4.55e-48	7463	2486	2486	12427	1.37	1513	60.86	5449	43.85
26	db/HUMAN/HOCOMOCOv11_core_HUMAN_mono_meme_format.meme	CDX2_HUMAN.H11MO.0.A	CDX2	TTTTATTGCWBT	1.47e-52	3.51e-49	1.41e-46	2381	2486	2486	12427	1.33	663	26.67	1705	13.72
27	db/HUMAN/HOCOMOCOv11_core_HUMAN_mono_meme_format.meme	SOX17_HUMAN.H11MO.0.C	SOX17	SCCATTGTKBY	9.92e-52	6.74e-48	2.7e-45	6800	2486	2486	12427	1.22	1458	58.65	5232	42.1
28	db/HUMAN/HOCOMOCOv11_core_HUMAN_mono_meme_format.meme	NFAC3_HUMAN.H11MO.0.B	NFAC3	TGGAAAAHY	1.25e-49	9.73e-46	3.9e-43	7780	2486	2486	12427	1.37	1385	55.71	4917	39.57
29	db/HUMAN/HOCOMOCOv11_core_HUMAN_mono_meme_format.meme	HXA10_HUMAN.H11MO.0.C	HXA10	KATRRTTTATGW	1.54e-45	2.07e-42	8.29e-40	1342	2486	2486	12427	1.35	422	16.98	915	7.36
30	db/HUMAN/HOCOMOCOv11_core_HUMAN_mono_meme_format.meme	PDX1_HUMAN.H11MO.0.A	PDX1	TGATTGATK	1.26e-44	3.01e-41	1.21e-38	2396	2486	2486	12427	1.15	644	25.91	1743	14.03
31	db/HUMAN/HOCOMOCOv11_core_HUMAN_mono_meme_format.meme	HXB4_HUMAN.H11MO.0.B	HXB4	YTAATGRC	2.77e-44	6.66e-41	2.67e-38	2405	2486	2486	12427	1.05	645	25.95	1752	14.1
32	db/HUMAN/HOCOMOCOv11_core_HUMAN_mono_meme_format.meme	NOBOX_HUMAN.H11MO.0.C	NOBOX	HTAATTRSY	5.99e-44	7.89e-41	3.17e-38	1317	2486	2486	12427	1.07	412	16.57	898	7.23
33	db/HUMAN/HOCOMOCOv11_core_HUMAN_mono_meme_format.meme	FEZF1_HUMAN.H11MO.0.C	FEZF1	DYTGYYCTTTTH	9.99e-43	9.03e-39	3.62e-36	9035	2486	2486	12427	1.57	1719	69.15	6770	54.48
34	db/HUMAN/HOCOMOCOv11_core_HUMAN_mono_meme_format.meme	TF7L1_HUMAN.H11MO.0.B	TF7L1	DBBCTTTGAWSTB	1.35e-40	4.82e-37	1.93e-34	3555	2486	2486	12427	1.57	858	34.51	2689	21.64
35	db/HUMAN/HOCOMOCOv11_core_HUMAN_mono_meme_format.meme	PO3F1_HUMAN.H11MO.0.C	PO3F1	VATKSWWATGCAAW	2.23e-39	2.34e-36	9.39e-34	1048	2486	2486	12427	1.91	339	13.64	701	5.64
36	db/HUMAN/HOCOMOCOv11_core_HUMAN_mono_meme_format.meme	FOXO3_HUMAN.H11MO.0.B	FOXO3	BYTGTTTACH	2.32e-38	1.13e-34	4.55e-32	4897	2486	2486	12427	1.2	1096	44.09	3792	30.51
37	db/HUMAN/HOCOMOCOv11_core_HUMAN_mono_meme_format.meme	DBP_HUMAN.H11MO.0.B	DBP	VTTATGYAABM	4.63e-37	5.57e-34	2.23e-31	1202	2486	2486	12427	1.18	362	14.56	803	6.46
38	db/HUMAN/HOCOMOCOv11_core_HUMAN_mono_meme_format.meme	SOX3_HUMAN.H11MO.0.B	SOX3	BCCWTTGTBYB	6.79e-35	6.22e-31	2.49e-28	9155	2486	2486	12427	1.31	1763	70.92	7196	57.91
39	db/HUMAN/HOCOMOCOv11_core_HUMAN_mono_meme_format.meme	ZN384_HUMAN.H11MO.0.C	ZN384	GSAAAAAVYMKS	1.99e-34	8.21e-31	3.29e-28	4127	2486	2486	12427	1.45	935	37.61	3150	25.35
40	db/HUMAN/HOCOMOCOv11_core_HUMAN_mono_meme_format.meme	SOX2_HUMAN.H11MO.0.A	SOX2	BBCCTTTGTYYYB	7.3e-34	7.64e-30	3.06e-27	10474	2486	2486	12427	1.8	1794	72.16	7390	59.47
41	db/HUMAN/HOCOMOCOv11_core_HUMAN_mono_meme_format.meme	HXA9_HUMAN.H11MO.0.B	HXA9	RTGATTTATKR	4.8e-32	6.14e-29	2.46e-26	1279	2486	2486	12427	1.48	368	14.8	884	7.11
42	db/HUMAN/HOCOMOCOv11_core_HUMAN_mono_meme_format.meme	HNF6_HUMAN.H11MO.0.B	HNF6	WTTATTGATTK	3.08e-31	4.24e-28	1.7e-25	1377	2486	2486	12427	1.33	387	15.57	963	7.75
43	db/HUMAN/HOCOMOCOv11_core_HUMAN_mono_meme_format.meme	ALX1_HUMAN.H11MO.0.B	ALX1	RTAATTRVATTA	1.79e-30	1.5e-27	6.03e-25	841	2486	2486	12427	1.48	271	10.9	569	4.58
44	db/HUMAN/HOCOMOCOv11_core_HUMAN_mono_meme_format.meme	NKX32_HUMAN.H11MO.0.C	NKX32	TTAAGTGBWT	1.33e-30	2.87e-27	1.15e-24	2162	2486	2486	12427	1.23	552	22.2	1604	12.91
45	db/HUMAN/HOCOMOCOv11_core_HUMAN_mono_meme_format.meme	MEF2C_HUMAN.H11MO.0.A	MEF2C	DKCTATTTTTRGM	3.61e-30	1.27e-26	5.09e-24	3514	2486	2486	12427	1.95	811	32.62	2697	21.7
46	db/HUMAN/HOCOMOCOv11_core_HUMAN_mono_meme_format.meme	NR4A1_HUMAN.H11MO.0.A	NR4A1	AAAGGKCAV	1.2e-30	1.49e-26	5.99e-24	12488	2486	2486	12427	1.36	1857	74.7	7819	62.92
47	db/HUMAN/HOCOMOCOv11_core_HUMAN_mono_meme_format.meme	HXA13_HUMAN.H11MO.0.C	HXA13	GDTTTTATTGG	2.56e-29	4.07e-26	1.63e-23	1588	2486	2486	12427	1.33	431	17.34	1154	9.29
48	db/HUMAN/HOCOMOCOv11_core_HUMAN_mono_meme_format.meme	DLX3_HUMAN.H11MO.0.C	DLX3	GMTAATTRSW	5.57e-29	8.01e-26	3.21e-23	1439	2486	2486	12427	1.19	395	15.89	1024	8.24
49	db/HUMAN/HOCOMOCOv11_core_HUMAN_mono_meme_format.meme	HXB7_HUMAN.H11MO.0.C	HXB7	TTGATTRATK	1.34e-28	1.83e-25	7.34e-23	1365	2486	2486	12427	1.46	380	15.29	974	7.84
50	db/HUMAN/HOCOMOCOv11_core_HUMAN_mono_meme_format.meme	FOXA1_HUMAN.H11MO.0.A	FOXA1	TGTTTACWYWGB	7.52e-29	2.29e-25	9.17e-23	3039	2486	2486	12427	1.66	709	28.52	2286	18.4
51	db/HUMAN/HOCOMOCOv11_core_HUMAN_mono_meme_format.meme	GATA4_HUMAN.H11MO.0.A	GATA4	DSAGATAAGA	4.12e-28	1.42e-24	5.71e-22	3452	2486	2486	12427	1.21	789	31.74	2647	21.3
52	db/HUMAN/HOCOMOCOv11_core_HUMAN_mono_meme_format.meme	FOXQ1_HUMAN.H11MO.0.C	FOXQ1	HATTGTTTATTT	2.62e-25	2.98e-22	1.2e-19	1136	2486	2486	12427	2.63	323	12.99	812	6.53
53	db/HUMAN/HOCOMOCOv11_core_HUMAN_mono_meme_format.meme	STA5B_HUMAN.H11MO.0.A	STA5B	YTTCYKRGAAAY	8.8e-26	4.41e-22	1.77e-19	5016	2486	2486	12427	1.53	1000	40.23	3653	29.4
54	db/HUMAN/HOCOMOCOv11_core_HUMAN_mono_meme_format.meme	GFI1_HUMAN.H11MO.0.C	GFI1	GCWSTGATTT	7.06e-24	4.14e-20	1.66e-17	5858	2486	2486	12427	1.25	1197	48.15	4636	37.31
55	db/HUMAN/HOCOMOCOv11_core_HUMAN_mono_meme_format.meme	FOXA2_HUMAN.H11MO.0.A	FOXA2	TGTTTACWYWGB	2.91e-23	8.1e-20	3.25e-17	2788	2486	2486	12427	1.71	645	25.95	2136	17.19
56	db/HUMAN/HOCOMOCOv11_core_HUMAN_mono_meme_format.meme	MEF2A_HUMAN.H11MO.0.A	MEF2A	DKCTATTTTTRGM	1.03e-22	3.76e-19	1.51e-16	3647	2486	2486	12427	2.11	785	31.58	2760	22.21
57	db/HUMAN/HOCOMOCOv11_core_HUMAN_mono_meme_format.meme	SOX4_HUMAN.H11MO.0.B	SOX4	BYCTTTGTYYYB	4.56e-22	4.8e-18	1.92e-15	10517	2486	2486	12427	1.53	1945	78.24	8553	68.83
58	db/HUMAN/HOCOMOCOv11_core_HUMAN_mono_meme_format.meme	MEIS1_HUMAN.H11MO.0.A	MEIS1	RTGATTKATKRB	3.01e-20	3.21e-17	1.29e-14	1066	2486	2486	12427	1.53	290	11.67	765	6.16
59	db/HUMAN/HOCOMOCOv11_core_HUMAN_mono_meme_format.meme	GFI1B_HUMAN.H11MO.0.A	GFI1B	GCWSWGATTT	5.67e-21	3.76e-17	1.51e-14	6634	2486	2486	12427	1.27	1279	51.45	5125	41.24
60	db/HUMAN/HOCOMOCOv11_core_HUMAN_mono_meme_format.meme	NKX31_HUMAN.H11MO.0.C	NKX31	NTWAAGTGBTTD	1.37e-20	8.26e-17	3.31e-14	6025	2486	2486	12427	1.25	1205	48.47	4777	38.44
61	db/HUMAN/HOCOMOCOv11_core_HUMAN_mono_meme_format.meme	HXB8_HUMAN.H11MO.0.C	HXB8	TTGATTAATKV	8.97e-20	8.55e-17	3.43e-14	953	2486	2486	12427	1.87	263	10.58	673	5.42
62	db/HUMAN/HOCOMOCOv11_core_HUMAN_mono_meme_format.meme	LHX3_HUMAN.H11MO.0.C	LHX3	AAAATTAATTARY	3.43e-18	3.15e-15	1.26e-12	916	2486	2486	12427	2.32	253	10.18	660	5.31
63	db/HUMAN/HOCOMOCOv11_core_HUMAN_mono_meme_format.meme	PO2F1_HUMAN.H11MO.0.C	PO2F1	AWKBRWATGSAAWYAW	1.11e-17	8.84e-15	3.54e-12	800	2486	2486	12427	2.99	227	9.13	573	4.61
64	db/HUMAN/HOCOMOCOv11_core_HUMAN_mono_meme_format.meme	GATA6_HUMAN.H11MO.0.A	GATA6	DVAGATAAGAWAA	1.21e-17	2.02e-14	8.1e-12	1676	2486	2486	12427	1.99	405	16.29	1260	10.14
65	db/HUMAN/HOCOMOCOv11_core_HUMAN_mono_meme_format.meme	STAT4_HUMAN.H11MO.0.A	STAT4	YTTCYYRGMAV	2.47e-18	2.07e-14	8.29e-12	8360	2486	2486	12427	1.31	1505	60.54	6345	51.06
66	db/HUMAN/HOCOMOCOv11_core_HUMAN_mono_meme_format.meme	OVOL1_HUMAN.H11MO.0.C	OVOL1	KGTAACKGT	1.33e-17	2.25e-14	9.02e-12	1693	2486	2486	12427	1.23	380	15.29	1160	9.33
67	db/HUMAN/HOCOMOCOv11_core_HUMAN_mono_meme_format.meme	FOXA3_HUMAN.H11MO.0.B	FOXA3	CHTGTTTACWTWG	1.66e-15	2.82e-12	1.13e-09	1702	2486	2486	12427	2.06	403	16.21	1299	10.45
68	db/HUMAN/HOCOMOCOv11_core_HUMAN_mono_meme_format.meme	BC11A_HUMAN.H11MO.0.A	BC11A	RAAAGAGGAAGTGARAV	6.1e-16	3.11e-12	1.25e-09	5103	2486	2486	12427	6.05	1005	40.43	3978	32.01
69	db/HUMAN/HOCOMOCOv11_core_HUMAN_mono_meme_format.meme	FOXO1_HUMAN.H11MO.0.A	FOXO1	KBBYTGTTTHCN	3.8e-15	4.98e-11	2e-08	13087	2486	2486	12427	1.56	1849	74.38	8264	66.5
70	db/HUMAN/HOCOMOCOv11_core_HUMAN_mono_meme_format.meme	STAT6_HUMAN.H11MO.0.B	STAT6	TTCTSWGGAAR	7.88e-15	5.25e-11	2.1e-08	6664	2486	2486	12427	1.43	1258	50.6	5242	42.18
71	db/HUMAN/HOCOMOCOv11_core_HUMAN_mono_meme_format.meme	FOXJ3_HUMAN.H11MO.0.A	FOXJ3	TTGTTTATKKTTW	5.14e-12	2.4e-08	9.61e-06	4665	2486	2486	12427	3.85	886	35.64	3565	28.69
72	db/HUMAN/HOCOMOCOv11_core_HUMAN_mono_meme_format.meme	SIX2_HUMAN.H11MO.0.A	SIX2	KGAAAYHTGAKMC	1.44e-10	2.85e-07	0.000114	1975	2486	2486	12427	1.82	429	17.26	1541	12.4
73	db/HUMAN/HOCOMOCOv11_core_HUMAN_mono_meme_format.meme	MEF2B_HUMAN.H11MO.0.A	MEF2B	DKKKCTATTTTTRG	2.7e-10	7.61e-07	0.000305	2819	2486	2486	12427	2.7	544	21.88	2058	16.56
74	db/HUMAN/HOCOMOCOv11_core_HUMAN_mono_meme_format.meme	IRF9_HUMAN.H11MO.0.C	IRF9	GAAAGCGAAAYT	1.49e-09	9.54e-07	0.000383	641	2486	2486	12427	5.74	154	6.19	433	3.48
75	db/HUMAN/HOCOMOCOv11_core_HUMAN_mono_meme_format.meme	ARI5B_HUMAN.H11MO.0.C	ARI5B	DBYKDGTATTSKR	9.45e-10	1.08e-06	0.000434	1145	2486	2486	12427	1.32	267	10.74	877	7.06
76	db/HUMAN/HOCOMOCOv11_core_HUMAN_mono_meme_format.meme	FOXH1_HUMAN.H11MO.0.A	FOXH1	TGTGGATTS	5.07e-10	1.59e-06	0.000636	3127	2486	2486	12427	1.23	631	25.38	2462	19.81
77	db/HUMAN/HOCOMOCOv11_core_HUMAN_mono_meme_format.meme	DUX4_HUMAN.H11MO.0.A	DUX4	TGATTAGRTTA	3.79e-09	1.79e-06	0.000718	472	2486	2486	12427	2.61	128	5.15	343	2.76
78	db/HUMAN/HOCOMOCOv11_core_HUMAN_mono_meme_format.meme	ZN394_HUMAN.H11MO.0.C	ZN394	NRARWRGAAWNGAMWGRAAK	6.24e-09	6.24e-06	0.0025	999	2486	2486	12427	7.69	234	9.41	762	6.13
79	db/HUMAN/HOCOMOCOv11_core_HUMAN_mono_meme_format.meme	PBX2_HUMAN.H11MO.0.C	PBX2	KRAWKTGATTGATKS	1.3e-08	7.26e-06	0.00291	559	2486	2486	12427	2.79	140	5.63	397	3.19
80	db/HUMAN/HOCOMOCOv11_core_HUMAN_mono_meme_format.meme	STAT2_HUMAN.H11MO.0.A	STAT2	RRGRAAAHGAAACTGAAAV	4.18e-08	1.1e-05	0.00441	263	2486	2486	12427	60.9	74	2.98	167	1.34
81	db/HUMAN/HOCOMOCOv11_core_HUMAN_mono_meme_format.meme	STA5A_HUMAN.H11MO.0.A	STA5A	TTCYRRGAAR	2.11e-09	1.1e-05	0.00443	5240	2486	2486	12427	1.35	997	40.1	4210	33.88
82	db/HUMAN/HOCOMOCOv11_core_HUMAN_mono_meme_format.meme	EVI1_HUMAN.H11MO.0.B	EVI1	WAGAYAAGATAANAKA	1.7e-07	2.14e-05	0.00859	126	2486	2486	12427	11.4	45	1.81	81	0.65
83	db/HUMAN/HOCOMOCOv11_core_HUMAN_mono_meme_format.meme	NANOG_HUMAN.H11MO.0.A	NANOG	BYYWTTGWNATGCAAAT	1.41e-07	3.72e-05	0.0149	264	2486	2486	12427	7.54	75	3.02	177	1.42
84	db/HUMAN/HOCOMOCOv11_core_HUMAN_mono_meme_format.meme	BATF3_HUMAN.H11MO.0.B	BATF3	BRSTTTCADTWTGASWM	1.92e-07	6.14e-05	0.0246	320	2486	2486	12427	5.95	89	3.58	228	1.83
85	db/HUMAN/HOCOMOCOv11_core_HUMAN_mono_meme_format.meme	PRDM1_HUMAN.H11MO.0.A	PRDM1	RAAAGTGAAAGTGR	3.67e-08	8.44e-05	0.0339	2299	2486	2486	12427	5.76	458	18.42	1752	14.1
86	db/HUMAN/HOCOMOCOv11_core_HUMAN_mono_meme_format.meme	OTX2_HUMAN.H11MO.0.A	OTX2	RRRGGATTARV	1.77e-07	0.000465	0.186	2624	2486	2486	12427	1.29	516	20.76	2042	16.43
87	db/HUMAN/HOCOMOCOv11_core_HUMAN_mono_meme_format.meme	AIRE_HUMAN.H11MO.0.C	AIRE	HTTGGWWWWAWTGGDTWH	2.37e-06	0.000918	0.368	387	2486	2486	12427	2.91	95	3.82	268	2.16
88	db/HUMAN/HOCOMOCOv11_core_HUMAN_mono_meme_format.meme	SOX10_HUMAN.H11MO.0.B	SOX10	MAARRRVDBCWTTGTT	1.96e-06	0.00197	0.791	1006	2486	2486	12427	5.74	157	6.32	510	4.1
89	db/HUMAN/HOCOMOCOv11_core_HUMAN_mono_meme_format.meme	PO5F1_HUMAN.H11MO.0.A	PO5F1	CYWTTSWYATGCAAAT	1.38e-05	0.00244	0.978	177	2486	2486	12427	39.9	16	0.64	16	0.13
90	db/HUMAN/HOCOMOCOv11_core_HUMAN_mono_meme_format.meme	TF7L2_HUMAN.H11MO.0.A	TF7L2	BCCTTTGATSTBB	2.76e-06	0.00555	2.23	2017	2486	2486	12427	2.3	387	15.57	1509	12.14
91	db/HUMAN/HOCOMOCOv11_core_HUMAN_mono_meme_format.meme	ZN264_HUMAN.H11MO.0.C	ZN264	YHTYAWAAGGRCACTAATCCCATY	5.85e-05	0.00694	2.78	119	2486	2486	12427	979	37	1.49	81	0.65
92	db/HUMAN/HOCOMOCOv11_core_HUMAN_mono_meme_format.meme	SIX1_HUMAN.H11MO.0.A	SIX1	TGWAAYHTGAKMCY	9.82e-06	0.00994	3.99	1018	2486	2486	12427	2.62	213	8.57	764	6.15
93	db/HUMAN/HOCOMOCOv11_core_HUMAN_mono_meme_format.meme	ZN260_HUMAN.H11MO.0.C	ZN260	TTTWTATGGCTGCATAGTATTCCA	8.13e-05	0.0101	4.05	125	2486	2486	12427	86600	38	1.53	86	0.69
94	db/HUMAN/HOCOMOCOv11_core_HUMAN_mono_meme_format.meme	FOXC1_HUMAN.H11MO.0.C	FOXC1	CDWTGTTTACTTWRG	9.38e-05	0.0223	8.93	240	2486	2486	12427	11.1	49	1.97	125	1.01
# AME (Analysis of Motif Enrichment): Version 5.3.2 compiled on Feb 7 2021 at 14:28:51
# The format of this file is described at https://meme-suite.org/meme/doc/ame-output-format.html.
# ame --verbose 1 --oc . --scoring avg --method fisher --hit-lo-fraction 0.75 --evalue-report-threshold 10.0 --control NonHyperNBBfastaFixed.txt HyperNBBfastaFixed.txt db/HUMAN/HOCOMOCOv11_core_HUMAN_mono_meme_format.meme

## Sheet: PVhypo_HOCOMOCO
rank	motif_DB	motif_ID	TFname	consensus	p-value	adj_p-value	E-value	pos	neg	PWM_min	TP	%TP	FP	%FP
1	db/HUMAN/HOCOMOCOv11_core_HUMAN_mono_meme_format.meme	KLF15_HUMAN.H11MO.0.A	KLF15	RGGGMGGRGVDGGGGGRGG	0.000519	0.00569	2.28	14	70	237	4	28.57	0	0
2	db/HUMAN/HOCOMOCOv11_core_HUMAN_mono_meme_format.meme	ZBT7A_HUMAN.H11MO.0.A	ZBT7A	VRGGGKCKY	0.000443	0.0149	5.99	14	70	1.81	9	64.29	11	15.71
3	db/HUMAN/HOCOMOCOv11_core_HUMAN_mono_meme_format.meme	E2F2_HUMAN.H11MO.0.B	E2F2	GGCGCGAAAC	0.00382	0.0152	6.09	14	70	3.71	3	21.43	0	0
# AME (Analysis of Motif Enrichment): Version 5.3.2 compiled on Feb 7 2021 at 14:28:51
# The format of this file is described at https://meme-suite.org/meme/doc/ame-output-format.html.
# ame --verbose 1 --oc . --scoring avg --method fisher --hit-lo-fraction 0.75 --evalue-report-threshold 10.0 --control NonHypoPVfastaFixed.txt HypoPVfastaFixed.txt db/HUMAN/HOCOMOCOv11_core_HUMAN_mono_meme_format.meme

## Sheet: NBBhypo_HOCOMOCO
rank	motif_DB	motif_ID	TFname	consensus	p-value	adj_p-value	E-value	pos	neg	PWM_min	TP	%TP	FP	%FP
1	db/HUMAN/HOCOMOCOv11_core_HUMAN_mono_meme_format.meme	AP2B_HUMAN.H11MO.0.B	AP2B	GCCYGVGGGS	4.45e-57	2.5e-54	1e-51	227	1130	1.1	195	85.9	338	29.91
2	db/HUMAN/HOCOMOCOv11_core_HUMAN_mono_meme_format.meme	ZBT7A_HUMAN.H11MO.0.A	ZBT7A	VRGGGKCKY	8.76e-44	5.04e-41	2.02e-38	227	1130	1.21	167	73.57	279	24.69
3	db/HUMAN/HOCOMOCOv11_core_HUMAN_mono_meme_format.meme	ZFX_HUMAN.H11MO.0.A	ZFX	SCAGGCCBCR	1.61e-42	1.11e-39	4.44e-37	227	1130	1.21	192	84.58	411	36.37
4	db/HUMAN/HOCOMOCOv11_core_HUMAN_mono_meme_format.meme	ZIC1_HUMAN.H11MO.0.B	ZIC1	KGGGWGGTS	7.97e-41	6.43e-38	2.58e-35	227	1130	1.31	185	81.5	384	33.98
5	db/HUMAN/HOCOMOCOv11_core_HUMAN_mono_meme_format.meme	KLF1_HUMAN.H11MO.0.A	KLF1	DGGGYGKGGCYGGG	5.32e-36	3.59e-33	1.44e-30	227	1130	2.27	176	77.53	371	32.83
6	db/HUMAN/HOCOMOCOv11_core_HUMAN_mono_meme_format.meme	SP3_HUMAN.H11MO.0.B	SP3	SGVVGGGGGCGGGGCBRGSS	9.61e-33	5.62e-30	2.25e-27	227	1130	2.95	176	77.53	395	34.96
7	db/HUMAN/HOCOMOCOv11_core_HUMAN_mono_meme_format.meme	KLF3_HUMAN.H11MO.0.B	KLF3	GGRGVDGGGCGGGGCYGGG	9.17e-32	4.35e-29	1.75e-26	227	1130	3.46	153	67.4	294	26.02
8	db/HUMAN/HOCOMOCOv11_core_HUMAN_mono_meme_format.meme	KLF12_HUMAN.H11MO.0.C	KLF12	VGGGGCGGGGC	2.15e-31	1.04e-28	4.18e-26	227	1130	1.62	151	66.52	288	25.49
9	db/HUMAN/HOCOMOCOv11_core_HUMAN_mono_meme_format.meme	KLF5_HUMAN.H11MO.0.A	KLF5	WGGGTGKGGCDGGG	3.68e-30	2.99e-27	1.2e-24	227	1130	2.62	187	82.38	476	42.12
10	db/HUMAN/HOCOMOCOv11_core_HUMAN_mono_meme_format.meme	MECP2_HUMAN.H11MO.0.C	MECP2	SCCGGRR	6.74e-29	1.33e-26	5.35e-24	227	1130	1.03	93	40.97	102	9.03
11	db/HUMAN/HOCOMOCOv11_core_HUMAN_mono_meme_format.meme	SALL4_HUMAN.H11MO.0.B	SALL4	GSDGGGWGGG	1.16e-29	1.39e-26	5.56e-24	227	1130	3.13	165	72.69	364	32.21
12	db/HUMAN/HOCOMOCOv11_core_HUMAN_mono_meme_format.meme	KLF6_HUMAN.H11MO.0.A	KLF6	GSRRGGGHGGGGMHGGGRV	7.46e-25	5.12e-22	2.05e-19	227	1130	3.6	176	77.53	461	40.8
13	db/HUMAN/HOCOMOCOv11_core_HUMAN_mono_meme_format.meme	EGR1_HUMAN.H11MO.0.A	EGR1	VDRDGCGKGGGYGGRRR	1.46e-21	1.06e-18	4.25e-16	227	1130	2.36	160	70.48	409	36.19
14	db/HUMAN/HOCOMOCOv11_core_HUMAN_mono_meme_format.meme	KLF4_HUMAN.H11MO.0.A	KLF4	WGGGYGKGGC	1.85e-20	1.45e-17	5.82e-15	227	1130	1.77	165	72.69	445	39.38
15	db/HUMAN/HOCOMOCOv11_core_HUMAN_mono_meme_format.meme	SNAI1_HUMAN.H11MO.0.C	SNAI1	SCAGGTGK	1.98e-18	2.05e-15	8.22e-13	227	1130	3.01	114	50.22	236	20.88
16	db/HUMAN/HOCOMOCOv11_core_HUMAN_mono_meme_format.meme	ITF2_HUMAN.H11MO.0.C	ITF2	DGCAGSTGKS	2.75e-17	3.24e-14	1.3e-11	227	1130	2.67	143	63	370	32.74
17	db/HUMAN/HOCOMOCOv11_core_HUMAN_mono_meme_format.meme	MYF6_HUMAN.H11MO.0.C	MYF6	CASCTGC	3.24e-17	3.46e-14	1.39e-11	227	1130	2.62	134	59.03	330	29.2
18	db/HUMAN/HOCOMOCOv11_core_HUMAN_mono_meme_format.meme	AP2C_HUMAN.H11MO.0.A	AP2C	VTGSCCTGRGGSHR	8.19e-16	3.78e-13	1.52e-10	227	1130	2.15	131	57.71	331	29.29
19	db/HUMAN/HOCOMOCOv11_core_HUMAN_mono_meme_format.meme	SP2_HUMAN.H11MO.0.A	SP2	GGSSVGGGGGCGGGGCCDGSGS	3.42e-15	6.36e-13	2.55e-10	227	1130	16	56	24.67	68	6.02
20	db/HUMAN/HOCOMOCOv11_core_HUMAN_mono_meme_format.meme	SRBP2_HUMAN.H11MO.0.B	SRBP2	VSGTGGGGWGABG	1.35e-15	1.44e-12	5.79e-10	227	1130	1.62	177	77.97	564	49.91
21	db/HUMAN/HOCOMOCOv11_core_HUMAN_mono_meme_format.meme	MXI1_HUMAN.H11MO.0.A	MXI1	VCACGTGGSNGSBGS	2.04e-14	5.38e-12	2.16e-09	227	1130	1.24	88	38.77	173	15.31
22	db/HUMAN/HOCOMOCOv11_core_HUMAN_mono_meme_format.meme	E2F4_HUMAN.H11MO.0.A	E2F4	SRGGGCGGGAARD	1e-12	3.08e-10	1.23e-07	227	1130	1.47	91	40.09	199	17.61
23	db/HUMAN/HOCOMOCOv11_core_HUMAN_mono_meme_format.meme	SP4_HUMAN.H11MO.0.A	SP4	SRGVARGRGGCGGRGCHDRR	2.72e-11	1.07e-08	4.3e-06	227	1130	5.53	108	47.58	282	24.96
24	db/HUMAN/HOCOMOCOv11_core_HUMAN_mono_meme_format.meme	HTF4_HUMAN.H11MO.0.A	HTF4	DSCAGSTGKG	2.71e-10	3.12e-07	0.000125	227	1130	2.86	129	56.83	388	34.34
25	db/HUMAN/HOCOMOCOv11_core_HUMAN_mono_meme_format.meme	KLF9_HUMAN.H11MO.0.C	KLF9	GRRGKGGGCGTGGCC	3.48e-09	4.84e-07	0.000194	227	1130	5.49	46	20.26	76	6.73
26	db/HUMAN/HOCOMOCOv11_core_HUMAN_mono_meme_format.meme	TFE2_HUMAN.H11MO.0.A	TFE2	SMCAGCTGCWB	6.75e-10	6.46e-07	0.000259	227	1130	3.48	103	45.37	278	24.6
27	db/HUMAN/HOCOMOCOv11_core_HUMAN_mono_meme_format.meme	ZN281_HUMAN.H11MO.0.A	ZN281	RGGWGGGGGAGGGGV	3.54e-09	1.74e-06	0.000698	227	1130	5.36	121	53.3	367	32.48
28	db/HUMAN/HOCOMOCOv11_core_HUMAN_mono_meme_format.meme	E2F7_HUMAN.H11MO.0.B	E2F7	GDGGCGGGAARDR	2.08e-09	2.19e-06	0.000876	227	1130	1.97	166	73.13	588	52.04
29	db/HUMAN/HOCOMOCOv11_core_HUMAN_mono_meme_format.meme	EGR2_HUMAN.H11MO.0.A	EGR2	GRGRRKGWGKGGGHGGRG	5.91e-09	4.61e-06	0.00185	227	1130	3.94	160	70.48	563	49.82
30	db/HUMAN/HOCOMOCOv11_core_HUMAN_mono_meme_format.meme	E2F1_HUMAN.H11MO.0.A	E2F1	RRNKGGCGGGAARR	3.99e-08	1.06e-05	0.00427	227	1130	1.55	75	33.04	187	16.55
31	db/HUMAN/HOCOMOCOv11_core_HUMAN_mono_meme_format.meme	MYCN_HUMAN.H11MO.0.A	MYCN	RGCCACGTGSDS	6.29e-08	1.3e-05	0.0052	227	1130	1.21	61	26.87	137	12.12
32	db/HUMAN/HOCOMOCOv11_core_HUMAN_mono_meme_format.meme	SNAI2_HUMAN.H11MO.0.A	SNAI2	RRCAGGTGCN	5.73e-08	4.85e-05	0.0194	227	1130	1.91	147	64.76	512	45.31
33	db/HUMAN/HOCOMOCOv11_core_HUMAN_mono_meme_format.meme	MBD2_HUMAN.H11MO.0.B	MBD2	SSGKCCGGMGR	5.13e-07	5.23e-05	0.021	227	1130	1.1	37	16.3	65	5.75
34	db/HUMAN/HOCOMOCOv11_core_HUMAN_mono_meme_format.meme	KLF8_HUMAN.H11MO.0.C	KLF8	CAGGGKGTG	2.47e-07	0.000138	0.0555	227	1130	1.45	107	47.14	332	29.38
35	db/HUMAN/HOCOMOCOv11_core_HUMAN_mono_meme_format.meme	HIC1_HUMAN.H11MO.0.C	HIC1	GGGKTGCCC	5.69e-07	0.000192	0.0771	227	1130	1.16	80	35.24	222	19.65
36	db/HUMAN/HOCOMOCOv11_core_HUMAN_mono_meme_format.meme	SP1_HUMAN.H11MO.0.A	SP1	VGGGGGCGGGGCCKGGGGGGGG	8.03e-06	0.000321	0.129	227	1130	183	18	7.93	20	1.77
37	db/HUMAN/HOCOMOCOv11_core_HUMAN_mono_meme_format.meme	MAX_HUMAN.H11MO.0.A	MAX	VRGCACGTGG	1.29e-06	0.000384	0.154	227	1130	1.14	78	34.36	219	19.38
38	db/HUMAN/HOCOMOCOv11_core_HUMAN_mono_meme_format.meme	ZBT14_HUMAN.H11MO.0.C	ZBT14	GGAGCGCGC	7.64e-06	0.000726	0.291	227	1130	1.16	31	13.66	56	4.96
39	db/HUMAN/HOCOMOCOv11_core_HUMAN_mono_meme_format.meme	ZBTB6_HUMAN.H11MO.0.C	ZBTB6	GGWGMTGGAGCCD	1.34e-06	0.000742	0.298	227	1130	1.94	118	51.98	395	34.96
40	db/HUMAN/HOCOMOCOv11_core_HUMAN_mono_meme_format.meme	ASCL1_HUMAN.H11MO.0.A	ASCL1	CHVCASCTGCYBYY	1.69e-06	0.00155	0.621	227	1130	2.04	165	72.69	634	56.11
41	db/HUMAN/HOCOMOCOv11_core_HUMAN_mono_meme_format.meme	KLF15_HUMAN.H11MO.0.A	KLF15	RGGGMGGRGVDGGGGGRGG	3.86e-06	0.00175	0.702	227	1130	15.1	106	46.7	348	30.8
42	db/HUMAN/HOCOMOCOv11_core_HUMAN_mono_meme_format.meme	BHA15_HUMAN.H11MO.0.B	BHA15	SSAGCAGCTGG	2.55e-06	0.00206	0.826	227	1130	1.36	166	73.13	643	56.9
43	db/HUMAN/HOCOMOCOv11_core_HUMAN_mono_meme_format.meme	COT1_HUMAN.H11MO.0.C	COT1	GRGGKSARAGGTCAGGG	1.06e-05	0.00287	1.15	227	1130	9.11	35	15.42	70	6.19
44	db/HUMAN/HOCOMOCOv11_core_HUMAN_mono_meme_format.meme	MYOG_HUMAN.H11MO.0.B	MYOG	CHSCAGCTGYYYB	8.45e-06	0.00642	2.57	227	1130	1.86	145	63.88	543	48.05
45	db/HUMAN/HOCOMOCOv11_core_HUMAN_mono_meme_format.meme	ZNF76_HUMAN.H11MO.0.C	ZNF76	RRKGCMTKCTGGGARWTGTAGT	0.000288	0.00661	2.65	227	1130	1000	11	4.85	11	0.97
46	db/HUMAN/HOCOMOCOv11_core_HUMAN_mono_meme_format.meme	PATZ1_HUMAN.H11MO.0.C	PATZ1	GGGGMGGGGGMKGGRRVGGVRG	2.61e-05	0.00975	3.91	227	1130	14.6	88	38.77	283	25.04
47	db/HUMAN/HOCOMOCOv11_core_HUMAN_mono_meme_format.meme	ZN143_HUMAN.H11MO.0.A	ZN143	DGCMTKCTGGGARWTGTAGTYY	0.00039	0.0105	4.2	227	1130	3320	12	5.29	14	1.24
48	db/HUMAN/HOCOMOCOv11_core_HUMAN_mono_meme_format.meme	INSM1_HUMAN.H11MO.0.C	INSM1	TGTMAGGGGGCR	0.000126	0.0115	4.63	227	1130	69.5	5	2.2	0	0
261	db/HUMAN/HOCOMOCOv11_core_HUMAN_mono_meme_format.meme	ZN449_HUMAN.H11MO.0.C	ZN449	TGGTTGGGCTB	2e-07	8.1e-05	0.0325	227	1130	1.89	101	44.49	304	26.9
# AME (Analysis of Motif Enrichment): Version 5.3.2 compiled on Feb 7 2021 at 14:28:51
# The format of this file is described at https://meme-suite.org/meme/doc/ame-output-format.html.
# ame --verbose 1 --oc . --scoring avg --method fisher --hit-lo-fraction 0.75 --evalue-report-threshold 10.0 --control NonHypoNBBfastaFixed.txt HypoNBBfastaFixed.txt db/HUMAN/HOCOMOCOv11_core_HUMAN_mono_meme_format.meme

## Sheet: PVhyper_Jaspar
rank	motif_DB	motif_ID	motif_alt_ID	consensus	p-value	adj_p-value	E-value	pos	neg	PWM_min	TP	%TP	FP	%FP
1	db/JASPAR/JASPAR2018_CORE_vertebrates_non-redundant.meme	MA0109.1	HLTF	NHMCWTDKNN	1.61e-116	1.26e-112	7.29e-110	2878	14386	1.03	1773	61.61	5516	38.34
2	db/JASPAR/JASPAR2018_CORE_vertebrates_non-redundant.meme	MA0879.1	Dlx1	NVTAATTANN	6.77e-82	2.2e-78	1.27e-75	2878	14386	1.05	928	32.24	2316	16.1
3	db/JASPAR/JASPAR2018_CORE_vertebrates_non-redundant.meme	MA0703.1	LMX1B	NYAATTAA	5.3e-78	1.67e-74	9.69e-72	2878	14386	1.03	896	31.13	2241	15.58
4	db/JASPAR/JASPAR2018_CORE_vertebrates_non-redundant.meme	MA0084.1	SRY	NWWAACAAT	5.74e-77	3.12e-73	1.81e-70	2878	14386	1.08	1334	46.35	4075	28.33
5	db/JASPAR/JASPAR2018_CORE_vertebrates_non-redundant.meme	MA0847.1	FOXD2	GTAAACA	2.49e-63	1.33e-59	7.73e-57	2878	14386	1.05	1279	44.44	4059	28.21
6	db/JASPAR/JASPAR2018_CORE_vertebrates_non-redundant.meme	MA1152.1	SOX15	CYWTTGTTHW	3.41e-63	2.9e-59	1.68e-56	2878	14386	1.38	1439	50	4791	33.3
7	db/JASPAR/JASPAR2018_CORE_vertebrates_non-redundant.meme	MA0151.1	Arid3a	ATYAAA	1.92e-62	7.86e-59	4.55e-56	2878	14386	1.07	968	33.63	2741	19.05
8	db/JASPAR/JASPAR2018_CORE_vertebrates_non-redundant.meme	MA0850.1	FOXP3	RTAAACA	3.94e-62	2.07e-58	1.2e-55	2878	14386	1.05	1250	43.43	3951	27.46
9	db/JASPAR/JASPAR2018_CORE_vertebrates_non-redundant.meme	MA0601.1	Arid3b	ATATTAATWAN	3.69e-61	1.34e-57	7.77e-55	2878	14386	1.16	950	33.01	2687	18.68
10	db/JASPAR/JASPAR2018_CORE_vertebrates_non-redundant.meme	MA0893.1	GSX2	NSYMATTARH	8.66e-57	1.87e-53	1.08e-50	2878	14386	1.05	607	21.09	1425	9.91
11	db/JASPAR/JASPAR2018_CORE_vertebrates_non-redundant.meme	MA0675.1	NKX6-2	NYMATTAA	7.43e-56	1.67e-52	9.64e-50	2878	14386	1.03	647	22.48	1582	11
12	db/JASPAR/JASPAR2018_CORE_vertebrates_non-redundant.meme	MA0063.1	Nkx2-5	WTAAKTG	8.8e-52	1.88e-48	1.09e-45	2878	14386	1.02	615	21.37	1516	10.54
13	db/JASPAR/JASPAR2018_CORE_vertebrates_non-redundant.meme	MA0032.2	FOXC1	WAWGTAAAYAW	2.67e-51	1.18e-47	6.84e-45	2878	14386	1.41	1046	36.34	3254	22.62
14	db/JASPAR/JASPAR2018_CORE_vertebrates_non-redundant.meme	MA0722.1	VAX1	YTAATTAH	2.26e-50	5.16e-47	2.99e-44	2878	14386	1.04	642	22.31	1635	11.37
15	db/JASPAR/JASPAR2018_CORE_vertebrates_non-redundant.meme	MA0158.1	HOXA5	CDBWAATK	4.38e-50	1.26e-46	7.29e-44	2878	14386	1.04	754	26.2	2070	14.39
16	db/JASPAR/JASPAR2018_CORE_vertebrates_non-redundant.meme	MA0913.1	Hoxd9	GYAATWAAAW	2.16e-49	8.44e-46	4.89e-43	2878	14386	1.13	964	33.5	2939	20.43
17	db/JASPAR/JASPAR2018_CORE_vertebrates_non-redundant.meme	MA0630.1	SHOX	HTAATTRR	4.07e-49	8.55e-46	4.95e-43	2878	14386	1.03	601	20.88	1499	10.42
18	db/JASPAR/JASPAR2018_CORE_vertebrates_non-redundant.meme	MA0880.1	Dlx3	NYAATTAN	6.83e-49	1.32e-45	7.62e-43	2878	14386	1.03	562	19.53	1359	9.45
19	db/JASPAR/JASPAR2018_CORE_vertebrates_non-redundant.meme	MA0707.1	MNX1	DNYAATTAAA	2.4e-46	6.33e-43	3.67e-40	2878	14386	1.08	691	24.01	1880	13.07
20	db/JASPAR/JASPAR2018_CORE_vertebrates_non-redundant.meme	MA0033.2	FOXL1	RTAAACA	3.42e-46	1.89e-42	1.09e-39	2878	14386	1.14	1146	39.82	3790	26.35
21	db/JASPAR/JASPAR2018_CORE_vertebrates_non-redundant.meme	MA0702.1	LMX1A	YTAATTAA	7.38e-46	1.92e-42	1.11e-39	2878	14386	1.05	695	24.15	1903	13.23
22	db/JASPAR/JASPAR2018_CORE_vertebrates_non-redundant.meme	MA0619.1	LIN54	DTTTRAATH	1.58e-45	9.16e-42	5.3e-39	2878	14386	1.18	1208	41.97	4082	28.37
23	db/JASPAR/JASPAR2018_CORE_vertebrates_non-redundant.meme	MA0892.1	GSX1	NCYMATTAVN	4.39e-43	7.34e-40	4.25e-37	2878	14386	1.04	484	16.82	1151	8
24	db/JASPAR/JASPAR2018_CORE_vertebrates_non-redundant.meme	MA0087.1	Sox5	ATTGTTD	2.11e-43	8.93e-40	5.17e-37	2878	14386	1.05	1006	34.95	3231	22.46
25	db/JASPAR/JASPAR2018_CORE_vertebrates_non-redundant.meme	MA0075.2	Prrx2	YYAATTAN	6.76e-43	1.24e-39	7.16e-37	2878	14386	1.03	518	18	1276	8.87
26	db/JASPAR/JASPAR2018_CORE_vertebrates_non-redundant.meme	MA0846.1	FOXC2	WAWGTAAACAWW	4.43e-43	2.45e-39	1.42e-36	2878	14386	1.53	1229	42.7	4230	29.4
27	db/JASPAR/JASPAR2018_CORE_vertebrates_non-redundant.meme	MA0878.1	CDX1	GYMATAAAA	7.42e-42	2.56e-38	1.48e-35	2878	14386	1.1	849	29.5	2593	18.02
28	db/JASPAR/JASPAR2018_CORE_vertebrates_non-redundant.meme	MA0721.1	UNCX	YYAATTAV	6.72e-41	1.37e-37	7.93e-35	2878	14386	1.05	520	18.07	1310	9.11
29	db/JASPAR/JASPAR2018_CORE_vertebrates_non-redundant.meme	MA0717.1	RAX2	YYAATTAV	3.47e-40	6.33e-37	3.66e-34	2878	14386	1.03	516	17.93	1305	9.07
30	db/JASPAR/JASPAR2018_CORE_vertebrates_non-redundant.meme	MA0881.1	Dlx4	VYAATTAN	1.12e-39	2.12e-36	1.23e-33	2878	14386	1.03	530	18.42	1364	9.48
31	db/JASPAR/JASPAR2018_CORE_vertebrates_non-redundant.meme	MA0716.1	PRRX1	YYAATTAR	1.81e-38	3.92e-35	2.27e-32	2878	14386	1.04	580	20.15	1571	10.92
32	db/JASPAR/JASPAR2018_CORE_vertebrates_non-redundant.meme	MA0606.1	NFAT5	NTTTTCCAYN	2.93e-38	2.61e-34	1.51e-31	2878	14386	1.36	1540	53.51	5814	40.41
33	db/JASPAR/JASPAR2018_CORE_vertebrates_non-redundant.meme	MA0041.1	Foxd3	GWWTGTTTDTTT	1.11e-37	6.55e-34	3.79e-31	2878	14386	2.2	1200	41.7	4220	29.33
34	db/JASPAR/JASPAR2018_CORE_vertebrates_non-redundant.meme	MA0634.1	ALX3	YYYAATTANV	1.49e-36	3.13e-33	1.81e-30	2878	14386	1.05	559	19.42	1520	10.57
35	db/JASPAR/JASPAR2018_CORE_vertebrates_non-redundant.meme	MA0723.1	VAX2	YTAATTAB	1.82e-36	3.78e-33	2.19e-30	2878	14386	1.04	555	19.28	1506	10.47
36	db/JASPAR/JASPAR2018_CORE_vertebrates_non-redundant.meme	MA0662.1	MIXL1	NBYAATTAVN	2.12e-36	3.92e-33	2.27e-30	2878	14386	1.05	489	16.99	1258	8.74
37	db/JASPAR/JASPAR2018_CORE_vertebrates_non-redundant.meme	MA0899.1	HOXA10	DGYMATAAAAH	3.03e-36	9.83e-33	5.69e-30	2878	14386	1.22	741	25.75	2250	15.64
38	db/JASPAR/JASPAR2018_CORE_vertebrates_non-redundant.meme	MA0704.1	Lhx4	YTAATTAR	6.22e-36	1.47e-32	8.48e-30	2878	14386	1.04	613	21.3	1740	12.1
39	db/JASPAR/JASPAR2018_CORE_vertebrates_non-redundant.meme	MA0701.1	LHX9	BYAATTAR	1.45e-35	2.93e-32	1.7e-29	2878	14386	1.05	527	18.31	1413	9.82
40	db/JASPAR/JASPAR2018_CORE_vertebrates_non-redundant.meme	MA0682.1	Pitx1	YTAATCCH	1.15e-35	7.17e-32	4.15e-29	2878	14386	1.08	1317	45.76	4812	33.45
41	db/JASPAR/JASPAR2018_CORE_vertebrates_non-redundant.meme	MA0706.1	MEOX2	DSTAATTAWN	4.83e-35	7.94e-32	4.6e-29	2878	14386	1.06	457	15.88	1159	8.06
42	db/JASPAR/JASPAR2018_CORE_vertebrates_non-redundant.meme	MA0882.1	DLX6	VYAATTAN	6.52e-35	1.28e-31	7.42e-29	2878	14386	1.05	517	17.96	1385	9.63
43	db/JASPAR/JASPAR2018_CORE_vertebrates_non-redundant.meme	MA0902.1	HOXB2	NNTMATTANN	2.5e-33	3.99e-30	2.31e-27	2878	14386	1.04	445	15.46	1139	7.92
44	db/JASPAR/JASPAR2018_CORE_vertebrates_non-redundant.meme	MA0903.1	HOXB3	NNYMATTARN	4.82e-33	8.41e-30	4.87e-27	2878	14386	1.04	474	16.47	1251	8.7
45	db/JASPAR/JASPAR2018_CORE_vertebrates_non-redundant.meme	MA0674.1	NKX6-1	NTMATTAA	6.27e-33	1.57e-29	9.11e-27	2878	14386	1.08	601	20.88	1744	12.12
46	db/JASPAR/JASPAR2018_CORE_vertebrates_non-redundant.meme	MA0725.1	VSX1	YTAATTAN	4.75e-32	9.85e-29	5.7e-26	2878	14386	1.05	541	18.8	1523	10.59
47	db/JASPAR/JASPAR2018_CORE_vertebrates_non-redundant.meme	MA0614.1	Foxj2	RTAAACAA	2.82e-32	1.43e-28	8.28e-26	2878	14386	1.15	1097	38.12	3881	26.98
48	db/JASPAR/JASPAR2018_CORE_vertebrates_non-redundant.meme	MA0914.1	ISL2	GCAMTTAR	5.48e-32	2.05e-28	1.18e-25	2878	14386	1.06	865	30.06	2860	19.88
49	db/JASPAR/JASPAR2018_CORE_vertebrates_non-redundant.meme	MA1115.1	POU5F1	WHATGCAAATN	6.65e-32	3.41e-28	1.97e-25	2878	14386	1.34	1034	35.93	3606	25.07
50	db/JASPAR/JASPAR2018_CORE_vertebrates_non-redundant.meme	MA0602.1	Arid5a	SYAATATTGVDANH	1.7e-30	2.88e-27	1.67e-24	2878	14386	1.47	456	15.84	1222	8.49
51	db/JASPAR/JASPAR2018_CORE_vertebrates_non-redundant.meme	MA0644.1	ESX1	NYYAATTAVM	2.63e-30	4.07e-27	2.36e-24	2878	14386	1.06	428	14.87	1120	7.79
52	db/JASPAR/JASPAR2018_CORE_vertebrates_non-redundant.meme	MA0792.1	POU5F1B	TATGCWAAT	1.28e-30	4.07e-27	2.36e-24	2878	14386	1.23	754	26.2	2416	16.79
53	db/JASPAR/JASPAR2018_CORE_vertebrates_non-redundant.meme	MA0885.1	Dlx2	VYAATTAN	1.83e-28	3.85e-25	2.23e-22	2878	14386	1.04	529	18.38	1538	10.69
54	db/JASPAR/JASPAR2018_CORE_vertebrates_non-redundant.meme	MA0676.1	Nr2e1	AAAAGTCAA	5.75e-28	2.42e-24	1.4e-21	2878	14386	1.25	936	32.52	3266	22.7
55	db/JASPAR/JASPAR2018_CORE_vertebrates_non-redundant.meme	MA0877.1	Barhl1	NNTAAWTGNB	4.68e-27	5.64e-24	3.27e-21	2878	14386	1.04	344	11.95	859	5.97
56	db/JASPAR/JASPAR2018_CORE_vertebrates_non-redundant.meme	MA0848.1	FOXO4	GTAAACA	1.32e-27	6.48e-24	3.75e-21	2878	14386	1.08	1065	37	3856	26.8
57	db/JASPAR/JASPAR2018_CORE_vertebrates_non-redundant.meme	MA0718.1	RAX	RYYAATTARH	5.38e-27	1.11e-23	6.43e-21	2878	14386	1.19	460	15.98	1294	8.99
58	db/JASPAR/JASPAR2018_CORE_vertebrates_non-redundant.meme	MA0720.1	Shox2	YYAATTAR	2.12e-26	4.61e-23	2.67e-20	2878	14386	1.07	526	18.28	1564	10.87
59	db/JASPAR/JASPAR2018_CORE_vertebrates_non-redundant.meme	MA0845.1	FOXB1	WATGTAAATAT	1.79e-25	4.75e-22	2.75e-19	2878	14386	1.72	595	20.67	1862	12.94
60	db/JASPAR/JASPAR2018_CORE_vertebrates_non-redundant.meme	MA0650.1	HOXA13	CYAATAAAAM	2.46e-25	8.11e-22	4.7e-19	2878	14386	1.31	755	26.23	2539	17.65
61	db/JASPAR/JASPAR2018_CORE_vertebrates_non-redundant.meme	MA0712.1	OTX2	YTAATCCB	3.5e-25	1.34e-21	7.76e-19	2878	14386	1.07	844	29.33	2930	20.37
62	db/JASPAR/JASPAR2018_CORE_vertebrates_non-redundant.meme	MA0618.1	LBX1	TTAATTAG	8.05e-25	1.43e-21	8.3e-19	2878	14386	1.09	450	15.64	1293	8.99
63	db/JASPAR/JASPAR2018_CORE_vertebrates_non-redundant.meme	MA0132.2	PDX1	VYAATTAR	1.44e-24	2.92e-21	1.69e-18	2878	14386	1.05	500	17.37	1495	10.39
64	db/JASPAR/JASPAR2018_CORE_vertebrates_non-redundant.meme	MA0786.1	POU3F1	WTATGCWAATKW	1.37e-23	2.97e-20	1.72e-17	2878	14386	1.89	487	16.92	1462	10.16
65	db/JASPAR/JASPAR2018_CORE_vertebrates_non-redundant.meme	MA0612.1	EMX1	VYTAATKASB	2.18e-23	3.33e-20	1.93e-17	2878	14386	1.08	391	13.59	1090	7.58
66	db/JASPAR/JASPAR2018_CORE_vertebrates_non-redundant.meme	MA1103.1	FOXK2	WDGTAAACANV	1.05e-23	4.16e-20	2.41e-17	2878	14386	1.23	862	29.95	3048	21.19
67	db/JASPAR/JASPAR2018_CORE_vertebrates_non-redundant.meme	MA0613.1	FOXG1	RTAAACAW	2.5e-23	1.15e-19	6.67e-17	2878	14386	1.44	836	29.05	2943	20.46
68	db/JASPAR/JASPAR2018_CORE_vertebrates_non-redundant.meme	MA0909.1	HOXD13	CYMATAAAAH	6.62e-23	2.2e-19	1.27e-16	2878	14386	1.3	746	25.92	2560	17.8
69	db/JASPAR/JASPAR2018_CORE_vertebrates_non-redundant.meme	MA0625.1	NFATC3	WTTTTCCRYH	3.66e-23	2.66e-19	1.54e-16	2878	14386	1.2	1276	44.34	4971	34.55
70	db/JASPAR/JASPAR2018_CORE_vertebrates_non-redundant.meme	MA0699.1	LBX2	NCYAATTARN	2.45e-22	3.43e-19	1.98e-16	2878	14386	1.07	368	12.79	1020	7.09
71	db/JASPAR/JASPAR2018_CORE_vertebrates_non-redundant.meme	MA0726.1	VSX2	CTAATTAN	1.98e-22	4.02e-19	2.33e-16	2878	14386	1.08	491	17.06	1501	10.43
72	db/JASPAR/JASPAR2018_CORE_vertebrates_non-redundant.meme	MA0766.1	GATA5	WGATAASR	1.17e-21	1.57e-18	9.09e-16	2878	14386	1.04	355	12.33	982	6.83
73	db/JASPAR/JASPAR2018_CORE_vertebrates_non-redundant.meme	MA0654.1	ISX	YYAATTAR	2.25e-21	5.2e-18	3.01e-15	2878	14386	1.08	529	18.38	1678	11.66
74	db/JASPAR/JASPAR2018_CORE_vertebrates_non-redundant.meme	MA0125.1	Nobox	TAATTRSY	4.08e-21	7.82e-18	4.53e-15	2878	14386	1.13	413	14.35	1216	8.45
75	db/JASPAR/JASPAR2018_CORE_vertebrates_non-redundant.meme	MA0027.2	EN1	SYAATTAV	1.58e-20	2.99e-17	1.73e-14	2878	14386	1.05	464	16.12	1431	9.95
76	db/JASPAR/JASPAR2018_CORE_vertebrates_non-redundant.meme	MA1142.1	FOSL1::JUND	NRTGACTCAT	8.68e-21	4.35e-17	2.52e-14	2878	14386	1.16	970	33.7	3618	25.15
77	db/JASPAR/JASPAR2018_CORE_vertebrates_non-redundant.meme	MA0621.1	mix-a	NDTTAATTAGN	2.79e-20	6.63e-17	3.84e-14	2878	14386	1.22	558	19.39	1823	12.67
78	db/JASPAR/JASPAR2018_CORE_vertebrates_non-redundant.meme	MA0710.1	NOTO	NYTAATTAVN	5.33e-20	1.14e-16	6.6e-14	2878	14386	1.13	490	17.03	1548	10.76
79	db/JASPAR/JASPAR2018_CORE_vertebrates_non-redundant.meme	MA0809.1	TEAD4	NRCATTCCWN	3.12e-20	1.78e-16	1.03e-13	2878	14386	1.14	1162	40.38	4527	31.47
80	db/JASPAR/JASPAR2018_CORE_vertebrates_non-redundant.meme	MA0693.2	VDR	YRRGTTCA	3.05e-20	2.57e-16	1.49e-13	2878	14386	1.1	1552	53.93	6414	44.59
81	db/JASPAR/JASPAR2018_CORE_vertebrates_non-redundant.meme	MA0152.1	NFATC2	TTTTCCA	5.03e-20	5.92e-16	3.43e-13	2878	14386	1.35	1825	63.41	7802	54.23
82	db/JASPAR/JASPAR2018_CORE_vertebrates_non-redundant.meme	MA0666.1	MSX1	SCAATTAV	4.65e-19	7.98e-16	4.62e-13	2878	14386	1.16	332	11.54	939	6.53
83	db/JASPAR/JASPAR2018_CORE_vertebrates_non-redundant.meme	MA1125.1	ZNF384	DNWMAAAAAAAA	8.27e-20	9.19e-16	5.32e-13	2878	14386	1.45	2040	70.88	8934	62.1
84	db/JASPAR/JASPAR2018_CORE_vertebrates_non-redundant.meme	MA0894.1	HESX1	GHTAATTRRH	8.42e-19	1.45e-15	8.37e-13	2878	14386	1.22	389	13.52	1166	8.11
85	db/JASPAR/JASPAR2018_CORE_vertebrates_non-redundant.meme	MA0040.1	Foxq1	HATTGTTTATW	1.48e-18	3.76e-15	2.18e-12	2878	14386	1.61	577	20.05	1945	13.52
86	db/JASPAR/JASPAR2018_CORE_vertebrates_non-redundant.meme	MA0709.1	Msx3	SCAATTAN	1.88e-18	3.79e-15	2.2e-12	2878	14386	1.07	476	16.54	1525	10.6
87	db/JASPAR/JASPAR2018_CORE_vertebrates_non-redundant.meme	MA0888.1	EVX2	VVTAATTAVB	3.74e-18	4.37e-15	2.53e-12	2878	14386	1.07	304	10.56	848	5.89
88	db/JASPAR/JASPAR2018_CORE_vertebrates_non-redundant.meme	MA0628.1	POU6F1	AYTAATTART	3.09e-18	6.08e-15	3.52e-12	2878	14386	1.15	468	16.26	1497	10.41
89	db/JASPAR/JASPAR2018_CORE_vertebrates_non-redundant.meme	MA0037.3	GATA3	WGATAASR	3.35e-18	6.44e-15	3.73e-12	2878	14386	1.09	436	15.15	1367	9.5
90	db/JASPAR/JASPAR2018_CORE_vertebrates_non-redundant.meme	MA0713.1	PHOX2A	TAATYYAATTA	4.37e-18	6.45e-15	3.74e-12	2878	14386	1.5	370	12.86	1105	7.68
91	db/JASPAR/JASPAR2018_CORE_vertebrates_non-redundant.meme	MA0036.3	GATA2	NBCTTATCTNH	1.21e-17	4.31e-14	2.49e-11	2878	14386	1.17	762	26.48	2776	19.3
92	db/JASPAR/JASPAR2018_CORE_vertebrates_non-redundant.meme	MA0900.1	HOXA2	NSTMATTAVS	4.1e-17	5.37e-14	3.11e-11	2878	14386	1.06	329	11.43	963	6.69
93	db/JASPAR/JASPAR2018_CORE_vertebrates_non-redundant.meme	MA0077.1	SOX9	CYATTGTTY	2.49e-17	6.3e-14	3.65e-11	2878	14386	1.21	543	18.87	1832	12.73
94	db/JASPAR/JASPAR2018_CORE_vertebrates_non-redundant.meme	MA0890.1	GBX2	RSYAATTARN	4.29e-17	6.96e-14	4.03e-11	2878	14386	1.11	393	13.66	1217	8.46
95	db/JASPAR/JASPAR2018_CORE_vertebrates_non-redundant.meme	MA0089.1	MAFG::NFE2L1	NATGAC	2.44e-17	9.03e-14	5.23e-11	2878	14386	1.02	787	27.35	2897	20.14
96	db/JASPAR/JASPAR2018_CORE_vertebrates_non-redundant.meme	MA0887.1	EVX1	VVTAATTABS	1.16e-16	1.39e-13	8.03e-11	2878	14386	1.08	301	10.46	863	6
97	db/JASPAR/JASPAR2018_CORE_vertebrates_non-redundant.meme	MA0624.1	NFATC1	WWTTTCCRHN	2.7e-17	2.15e-13	1.25e-10	2878	14386	1.06	1514	52.61	6337	44.05
98	db/JASPAR/JASPAR2018_CORE_vertebrates_non-redundant.meme	MA0714.1	PITX3	NYTAATCCC	6.61e-17	2.81e-13	1.63e-10	2878	14386	1.11	883	30.68	3345	23.25
99	db/JASPAR/JASPAR2018_CORE_vertebrates_non-redundant.meme	MA0610.1	DMRT3	MATGTATCAAN	2.75e-16	4.4e-13	2.55e-10	2878	14386	1.45	329	11.43	979	6.81
100	db/JASPAR/JASPAR2018_CORE_vertebrates_non-redundant.meme	MA0465.1	CDX2	VDGYMATAAAA	8.58e-16	2.59e-12	1.5e-09	2878	14386	1.52	656	22.79	2363	16.43
101	db/JASPAR/JASPAR2018_CORE_vertebrates_non-redundant.meme	MA0090.2	TEAD1	YRCATTCCWH	4.73e-16	2.68e-12	1.55e-09	2878	14386	1.17	1122	38.99	4487	31.19
102	db/JASPAR/JASPAR2018_CORE_vertebrates_non-redundant.meme	MA0593.1	FOXP2	RWGTAAACAVR	6.39e-16	2.84e-12	1.64e-09	2878	14386	1.5	911	31.65	3507	24.38
103	db/JASPAR/JASPAR2018_CORE_vertebrates_non-redundant.meme	MA0031.1	FOXD1	GTAAACAW	2.51e-15	8.83e-12	5.11e-09	2878	14386	1.14	745	25.89	2773	19.28
104	db/JASPAR/JASPAR2018_CORE_vertebrates_non-redundant.meme	MA0789.1	POU3F4	TATGCWAAT	6.42e-15	1.31e-11	7.58e-09	2878	14386	1.4	466	16.19	1569	10.91
105	db/JASPAR/JASPAR2018_CORE_vertebrates_non-redundant.meme	MA1104.1	GATA6	NDNAGATAAGADD	6.25e-15	1.88e-11	1.09e-08	2878	14386	1.51	612	21.26	2196	15.26
106	db/JASPAR/JASPAR2018_CORE_vertebrates_non-redundant.meme	MA0681.1	Phox2b	TAATYYAATTA	3.14e-14	4.06e-11	2.35e-08	2878	14386	1.93	249	8.65	708	4.92
107	db/JASPAR/JASPAR2018_CORE_vertebrates_non-redundant.meme	MA0068.2	PAX4	CTAATTAG	5.08e-14	6.69e-11	3.88e-08	2878	14386	1.09	319	11.08	986	6.85
108	db/JASPAR/JASPAR2018_CORE_vertebrates_non-redundant.meme	MA0827.1	OLIG3	AMCATATGBY	4.22e-14	7.07e-11	4.09e-08	2878	14386	1.36	392	13.62	1281	8.9
109	db/JASPAR/JASPAR2018_CORE_vertebrates_non-redundant.meme	MA0700.1	LHX2	VCTAATTARB	5.08e-14	8.22e-11	4.76e-08	2878	14386	1.18	365	12.68	1172	8.15
110	db/JASPAR/JASPAR2018_CORE_vertebrates_non-redundant.meme	MA0849.1	FOXO6	GTAAACA	1.95e-14	8.48e-11	4.91e-08	2878	14386	1.26	784	27.24	2979	20.71
111	db/JASPAR/JASPAR2018_CORE_vertebrates_non-redundant.meme	MA0875.1	BARX1	VCMATTAV	7.62e-14	8.9e-11	5.16e-08	2878	14386	1.06	272	9.45	804	5.59
112	db/JASPAR/JASPAR2018_CORE_vertebrates_non-redundant.meme	MA0901.1	HOXB13	CCAATAAAAH	3.51e-14	9e-11	5.21e-08	2878	14386	1.57	527	18.31	1849	12.85
113	db/JASPAR/JASPAR2018_CORE_vertebrates_non-redundant.meme	MA0708.1	MSX2	CCAATTAV	5.51e-14	1.09e-10	6.29e-08	2878	14386	1.17	377	13.1	1222	8.49
114	db/JASPAR/JASPAR2018_CORE_vertebrates_non-redundant.meme	MA0785.1	POU2F1	AWTATGCWAATK	1.16e-13	2.2e-10	1.28e-07	2878	14386	1.76	433	15.05	1463	10.17
115	db/JASPAR/JASPAR2018_CORE_vertebrates_non-redundant.meme	MA0886.1	EMX2	VBTAATTARB	1.46e-13	2.35e-10	1.36e-07	2878	14386	1.15	366	12.72	1187	8.25
116	db/JASPAR/JASPAR2018_CORE_vertebrates_non-redundant.meme	MA0876.1	BSX	SYVATTAV	2.42e-13	2.35e-10	1.36e-07	2878	14386	1.04	239	8.3	686	4.77
117	db/JASPAR/JASPAR2018_CORE_vertebrates_non-redundant.meme	MA0038.1	Gfi1	YMAATCACHG	6.33e-14	3.4e-10	1.97e-07	2878	14386	1.33	793	27.55	3038	21.12
118	db/JASPAR/JASPAR2018_CORE_vertebrates_non-redundant.meme	MA0715.1	PROP1	TAATYWAATTA	4.04e-13	3.94e-10	2.28e-07	2878	14386	2.17	240	8.34	694	4.82
119	db/JASPAR/JASPAR2018_CORE_vertebrates_non-redundant.meme	MA0711.1	OTX1	HTAATCCS	1.94e-13	5.46e-10	3.16e-07	2878	14386	1.15	509	17.69	1793	12.46
120	db/JASPAR/JASPAR2018_CORE_vertebrates_non-redundant.meme	MA0042.2	FOXI1	GTAAACA	2.31e-13	9.42e-10	5.46e-07	2878	14386	1.11	832	28.91	3237	22.5
121	db/JASPAR/JASPAR2018_CORE_vertebrates_non-redundant.meme	MA0787.1	POU3F2	WTATGCWAATKA	3.14e-12	4.44e-09	2.57e-06	2878	14386	2.34	325	11.29	1051	7.31
122	db/JASPAR/JASPAR2018_CORE_vertebrates_non-redundant.meme	MA0793.1	POU6F2	ASCTMATTAW	2.25e-12	4.59e-09	2.66e-06	2878	14386	1.49	397	13.79	1346	9.36
123	db/JASPAR/JASPAR2018_CORE_vertebrates_non-redundant.meme	MA0497.1	MEF2C	DDDCYAAAAATAGMW	2.18e-12	6.3e-09	3.65e-06	2878	14386	3.71	611	21.23	2273	15.8
124	db/JASPAR/JASPAR2018_CORE_vertebrates_non-redundant.meme	MA1120.1	SOX13	DVACAATGGNN	1.47e-12	6.32e-09	3.66e-06	2878	14386	1.21	847	29.43	3337	23.2
125	db/JASPAR/JASPAR2018_CORE_vertebrates_non-redundant.meme	MA0078.1	Sox17	NHYATTGTS	1.85e-12	7.87e-09	4.56e-06	2878	14386	1.24	713	24.77	2728	18.96
126	db/JASPAR/JASPAR2018_CORE_vertebrates_non-redundant.meme	MA0889.1	GBX1	VCYAATTASY	1.85e-11	2.66e-08	1.54e-05	2878	14386	1.18	333	11.57	1103	7.67
127	db/JASPAR/JASPAR2018_CORE_vertebrates_non-redundant.meme	MA0481.2	FOXP1	NDGTAAACAGNN	4.37e-11	1.56e-07	9.02e-05	2878	14386	1.38	725	25.19	2835	19.71
128	db/JASPAR/JASPAR2018_CORE_vertebrates_non-redundant.meme	MA0047.2	Foxa2	TGTTTACWYWGB	1.12e-10	2.7e-07	0.000157	2878	14386	1.98	506	17.58	1867	12.98
129	db/JASPAR/JASPAR2018_CORE_vertebrates_non-redundant.meme	MA0808.1	TEAD3	RCATTCCW	8.9e-11	5.23e-07	0.000303	2878	14386	1.29	990	34.4	4082	28.37
130	db/JASPAR/JASPAR2018_CORE_vertebrates_non-redundant.meme	MA0719.1	RHOXF1	NTRATCCN	7.08e-11	7.97e-07	0.000461	2878	14386	1.16	1671	58.06	7411	51.52
131	db/JASPAR/JASPAR2018_CORE_vertebrates_non-redundant.meme	MA0661.1	MEOX1	VSTAATTAHC	6.86e-10	9.77e-07	0.000566	2878	14386	1.12	322	11.19	1099	7.64
132	db/JASPAR/JASPAR2018_CORE_vertebrates_non-redundant.meme	MA0705.1	Lhx8	CTAATTAV	7.3e-10	1.03e-06	0.000596	2878	14386	1.14	259	9	839	5.83
133	db/JASPAR/JASPAR2018_CORE_vertebrates_non-redundant.meme	MA0102.3	CEBPA	ATTGCAYAAYH	4.13e-10	1.1e-06	0.000635	2878	14386	1.64	550	19.11	2082	14.47
134	db/JASPAR/JASPAR2018_CORE_vertebrates_non-redundant.meme	MA0025.1	NFIL3	TTAYGTAAYNH	1.56e-09	1.84e-06	0.00106	2878	14386	1.75	257	8.93	839	5.83
135	db/JASPAR/JASPAR2018_CORE_vertebrates_non-redundant.meme	MA0884.1	DUXA	NTRAYYTAATCAD	2.7e-09	3.22e-06	0.00186	2878	14386	1.89	266	9.24	882	6.13
136	db/JASPAR/JASPAR2018_CORE_vertebrates_non-redundant.meme	MA0514.1	Sox3	CCTTTGTYYY	4.2e-10	3.78e-06	0.00219	2878	14386	1.5	1588	55.18	7034	48.89
137	db/JASPAR/JASPAR2018_CORE_vertebrates_non-redundant.meme	MA0148.3	FOXA1	YNBNTGTTTACWYWD	2.28e-09	4.47e-06	0.00259	2878	14386	2.58	421	14.63	1539	10.7
138	db/JASPAR/JASPAR2018_CORE_vertebrates_non-redundant.meme	MA0122.2	NKX3-2	RCCACTTAA	1.82e-09	7.19e-06	0.00416	2878	14386	1.16	775	26.93	3134	21.79
139	db/JASPAR/JASPAR2018_CORE_vertebrates_non-redundant.meme	MA0442.2	SOX10	NDAACAAAGVN	8.32e-10	7.24e-06	0.00419	2878	14386	1.57	1260	43.78	5428	37.73
140	db/JASPAR/JASPAR2018_CORE_vertebrates_non-redundant.meme	MA0818.1	BHLHE22	AMCATATGBT	6.99e-09	8.96e-06	0.00519	2878	14386	1.61	273	9.49	922	6.41
141	db/JASPAR/JASPAR2018_CORE_vertebrates_non-redundant.meme	MA0788.1	POU3F3	WWTATGCWAATTW	8.4e-09	9.11e-06	0.00527	2878	14386	2.85	251	8.72	833	5.79
142	db/JASPAR/JASPAR2018_CORE_vertebrates_non-redundant.meme	MA0157.2	FOXO3	GTAAACAW	3.41e-09	1.03e-05	0.00595	2878	14386	1.23	612	21.26	2397	16.66
143	db/JASPAR/JASPAR2018_CORE_vertebrates_non-redundant.meme	MA0678.1	OLIG2	AMCATATGKT	1.42e-08	1.55e-05	0.00896	2878	14386	1.59	251	8.72	839	5.83
144	db/JASPAR/JASPAR2018_CORE_vertebrates_non-redundant.meme	MA0498.2	MEIS1	HTGACAD	2.2e-09	1.86e-05	0.0108	2878	14386	1.12	1256	43.64	5431	37.75
145	db/JASPAR/JASPAR2018_CORE_vertebrates_non-redundant.meme	MA0658.1	LHX6	RCTAATTARY	1.69e-08	2.34e-05	0.0136	2878	14386	1.23	307	10.67	1076	7.48
146	db/JASPAR/JASPAR2018_CORE_vertebrates_non-redundant.meme	MA0468.1	DUX4	TAAYYYAATCA	2.52e-08	3.53e-05	0.0204	2878	14386	1.85	306	10.63	1077	7.49
147	db/JASPAR/JASPAR2018_CORE_vertebrates_non-redundant.meme	MA0461.2	Atoh1	RMCATATGBY	1.77e-08	4.9e-05	0.0284	2878	14386	1.35	521	18.1	2015	14.01
148	db/JASPAR/JASPAR2018_CORE_vertebrates_non-redundant.meme	MA0895.1	HMBOX1	MYTAGTTAMS	7.61e-08	7.44e-05	0.0431	2878	14386	1.17	225	7.82	751	5.22
149	db/JASPAR/JASPAR2018_CORE_vertebrates_non-redundant.meme	MA0669.1	NEUROG2	RACATATGTC	7.24e-08	8.37e-05	0.0484	2878	14386	1.78	254	8.83	871	6.05
150	db/JASPAR/JASPAR2018_CORE_vertebrates_non-redundant.meme	MA0642.1	EN2	VBYAATTAVS	1.4e-07	0.000166	0.096	2878	14386	1.11	262	9.1	913	6.35
151	db/JASPAR/JASPAR2018_CORE_vertebrates_non-redundant.meme	MA0633.1	Twist2	NCCATATGTK	4.61e-08	0.000201	0.116	2878	14386	1.37	778	27.03	3215	22.35
152	db/JASPAR/JASPAR2018_CORE_vertebrates_non-redundant.meme	MA0611.1	Dux	NCAATCAA	9.37e-08	0.000304	0.176	2878	14386	1.19	581	20.19	2318	16.11
153	db/JASPAR/JASPAR2018_CORE_vertebrates_non-redundant.meme	MA0480.1	Foxo1	TSYTGTTTACH	8.17e-08	0.000339	0.196	2878	14386	1.78	803	27.9	3345	23.25
154	db/JASPAR/JASPAR2018_CORE_vertebrates_non-redundant.meme	MA0501.1	MAF::NFE2	ATGACTCAGCANWTY	3.14e-06	0.000821	0.476	2878	14386	47.5	45	1.56	93	0.65
155	db/JASPAR/JASPAR2018_CORE_vertebrates_non-redundant.meme	MA0668.1	NEUROD2	RMCATATGBY	5.03e-07	0.000941	0.545	2878	14386	1.51	317	11.01	1167	8.11
156	db/JASPAR/JASPAR2018_CORE_vertebrates_non-redundant.meme	MA0905.1	HOXC10	GTCRTAAAAH	8.83e-07	0.000954	0.552	2878	14386	1.22	239	8.3	840	5.84
157	db/JASPAR/JASPAR2018_CORE_vertebrates_non-redundant.meme	MA0891.1	GSC2	NYTAATCCBH	7.25e-07	0.00123	0.712	2878	14386	1.14	347	12.06	1304	9.06
158	db/JASPAR/JASPAR2018_CORE_vertebrates_non-redundant.meme	MA0851.1	Foxj3	NDAADGTAAACAAANNM	1.31e-06	0.0013	0.754	2878	14386	4.63	220	7.64	765	5.32
159	db/JASPAR/JASPAR2018_CORE_vertebrates_non-redundant.meme	MA0035.3	Gata1	TYCTTATCTSY	4.57e-07	0.00137	0.791	2878	14386	2.03	498	17.3	1971	13.7
160	db/JASPAR/JASPAR2018_CORE_vertebrates_non-redundant.meme	MA0623.1	Neurog1	DCCATATGKB	9.2e-07	0.00316	1.83	2878	14386	1.41	316	10.98	1172	8.15
161	db/JASPAR/JASPAR2018_CORE_vertebrates_non-redundant.meme	MA0523.1	TCF7L2	DRASATCAAAGRVA	1.76e-06	0.00387	2.24	2878	14386	2.74	421	14.63	1649	11.46
162	db/JASPAR/JASPAR2018_CORE_vertebrates_non-redundant.meme	MA0043.2	HLF	NVTTACRTAAYH	4.16e-06	0.00389	2.25	2878	14386	1.69	185	6.43	633	4.4
163	db/JASPAR/JASPAR2018_CORE_vertebrates_non-redundant.meme	MA0071.1	RORA	AWMWAGGTCA	1.04e-06	0.00392	2.27	2878	14386	1.83	575	19.98	2340	16.27
164	db/JASPAR/JASPAR2018_CORE_vertebrates_non-redundant.meme	MA0483.1	Gfi1b	AAATCWCWGCH	1.06e-06	0.00626	3.62	2878	14386	1.96	1080	37.53	4733	32.9
165	db/JASPAR/JASPAR2018_CORE_vertebrates_non-redundant.meme	MA0639.1	DBP	NRTTACGTAAYV	8.12e-06	0.00632	3.66	2878	14386	1.73	171	5.94	583	4.05
166	db/JASPAR/JASPAR2018_CORE_vertebrates_non-redundant.meme	MA0843.1	TEF	BRTTACRTAAYM	1.3e-05	0.00679	3.93	2878	14386	2.25	119	4.13	376	2.61
167	db/JASPAR/JASPAR2018_CORE_vertebrates_non-redundant.meme	MA0100.3	MYB	NNCAACTGHH	1.51e-06	0.0079	4.57	2878	14386	1.22	929	32.28	4015	27.91
168	db/JASPAR/JASPAR2018_CORE_vertebrates_non-redundant.meme	MA0826.1	OLIG1	AMCATATGKT	1.44e-05	0.0126	7.31	2878	14386	1.83	185	6.43	649	4.51
169	db/JASPAR/JASPAR2018_CORE_vertebrates_non-redundant.meme	MA1137.1	FOSL1::JUNB	NDRTGACTCATNN	4.59e-06	0.0133	7.68	2878	14386	1.47	567	19.7	2336	16.24
170	db/JASPAR/JASPAR2018_CORE_vertebrates_non-redundant.meme	MA0482.1	Gata4	YCTTATCTSHB	4.89e-06	0.0149	8.64	2878	14386	1.54	596	20.71	2472	17.18
171	db/JASPAR/JASPAR2018_CORE_vertebrates_non-redundant.meme	MA0833.1	ATF4	GKATGAYGCAATM	5.66e-05	0.0163	9.42	2878	14386	38.5	16	0.56	19	0.13
# AME (Analysis of Motif Enrichment): Version 5.3.2 compiled on Feb 7 2021 at 14:28:51
# The format of this file is described at https://meme-suite.org/meme/doc/ame-output-format.html.
# ame --verbose 1 --oc . --scoring avg --method fisher --hit-lo-fraction 0.75 --evalue-report-threshold 10.0 --control NonHyperPVfastaFixed.txt HyperPVfastaFixed.txt db/JASPAR/JASPAR2018_CORE_vertebrates_non-redundant.meme

## Sheet: NBBhyper_Jaspar
rank	motif_DB	motif_ID	motif_alt_ID	consensus	p-value	adj_p-value	E-value	pos	neg	PWM_min	TP	%TP	FP	%FP
1	db/JASPAR/JASPAR2018_CORE_vertebrates_non-redundant.meme	MA0109.1	HLTF	NHMCWTDKNN	8.7e-198	5.18e-194	3e-191	2486	12427	1.02	1628	65.49	4101	33
2	db/JASPAR/JASPAR2018_CORE_vertebrates_non-redundant.meme	MA0151.1	Arid3a	ATYAAA	2.72e-176	7.43e-173	4.3e-170	2486	12427	1.02	993	39.94	1731	13.93
3	db/JASPAR/JASPAR2018_CORE_vertebrates_non-redundant.meme	MA0084.1	SRY	NWWAACAAT	5.77e-175	2.2e-171	1.27e-168	2486	12427	1.08	1194	48.03	2466	19.84
4	db/JASPAR/JASPAR2018_CORE_vertebrates_non-redundant.meme	MA0703.1	LMX1B	NYAATTAA	9.96e-166	1.94e-162	1.13e-159	2486	12427	1.02	791	31.82	1158	9.32
5	db/JASPAR/JASPAR2018_CORE_vertebrates_non-redundant.meme	MA0606.1	NFAT5	NTTTTCCAYN	4.1e-147	3.19e-143	1.85e-140	2486	12427	1.36	1591	64	4462	35.91
6	db/JASPAR/JASPAR2018_CORE_vertebrates_non-redundant.meme	MA0675.1	NKX6-2	NYMATTAA	8.2e-141	1.07e-137	6.17e-135	2486	12427	1.02	583	23.45	715	5.75
7	db/JASPAR/JASPAR2018_CORE_vertebrates_non-redundant.meme	MA1152.1	SOX15	CYWTTGTTHW	3.1e-140	2.15e-136	1.25e-133	2486	12427	1.1	1694	68.14	5054	40.67
8	db/JASPAR/JASPAR2018_CORE_vertebrates_non-redundant.meme	MA0879.1	Dlx1	NVTAATTANN	1.09e-138	2.17e-135	1.26e-132	2486	12427	1.04	755	30.37	1222	9.83
9	db/JASPAR/JASPAR2018_CORE_vertebrates_non-redundant.meme	MA0619.1	LIN54	DTTTRAATH	1.03e-135	4.67e-132	2.71e-129	2486	12427	1.07	1289	51.85	3224	25.94
10	db/JASPAR/JASPAR2018_CORE_vertebrates_non-redundant.meme	MA0893.1	GSX2	NSYMATTARH	1.24e-134	1.53e-131	8.87e-129	2486	12427	1.02	557	22.41	679	5.46
11	db/JASPAR/JASPAR2018_CORE_vertebrates_non-redundant.meme	MA0847.1	FOXD2	GTAAACA	4.58e-135	1.77e-131	1.02e-128	2486	12427	1.04	1156	46.5	2683	21.59
12	db/JASPAR/JASPAR2018_CORE_vertebrates_non-redundant.meme	MA0913.1	Hoxd9	GYAATWAAAW	1.53e-134	4.45e-131	2.58e-128	2486	12427	1.1	961	38.66	1947	15.67
13	db/JASPAR/JASPAR2018_CORE_vertebrates_non-redundant.meme	MA0850.1	FOXP3	RTAAACA	9.06e-130	3.4e-126	1.97e-123	2486	12427	1.05	1104	44.41	2530	20.36
14	db/JASPAR/JASPAR2018_CORE_vertebrates_non-redundant.meme	MA0878.1	CDX1	GYMATAAAA	3.25e-128	8.1e-125	4.69e-122	2486	12427	1.07	856	34.43	1631	13.12
15	db/JASPAR/JASPAR2018_CORE_vertebrates_non-redundant.meme	MA0601.1	Arid3b	ATATTAATWAN	1.61e-125	4.32e-122	2.5e-119	2486	12427	1.11	894	35.96	1786	14.37
16	db/JASPAR/JASPAR2018_CORE_vertebrates_non-redundant.meme	MA0625.1	NFATC3	WTTTTCCRYH	9.31e-126	5.75e-122	3.33e-119	2486	12427	1.12	1494	60.1	4256	34.25
17	db/JASPAR/JASPAR2018_CORE_vertebrates_non-redundant.meme	MA0624.1	NFATC1	WWTTTCCRHN	6.84e-124	4.73e-120	2.74e-117	2486	12427	1.12	1498	60.26	4298	34.59
18	db/JASPAR/JASPAR2018_CORE_vertebrates_non-redundant.meme	MA0899.1	HOXA10	DGYMATAAAAH	2.94e-119	7.02e-116	4.06e-113	2486	12427	1.13	816	32.82	1568	12.62
19	db/JASPAR/JASPAR2018_CORE_vertebrates_non-redundant.meme	MA0722.1	VAX1	YTAATTAH	1.07e-118	1.43e-115	8.3e-113	2486	12427	1.03	555	22.33	761	6.12
20	db/JASPAR/JASPAR2018_CORE_vertebrates_non-redundant.meme	MA1115.1	POU5F1	WHATGCAAATN	5.33e-117	2.29e-113	1.32e-110	2486	12427	1.18	1198	48.19	3047	24.52
21	db/JASPAR/JASPAR2018_CORE_vertebrates_non-redundant.meme	MA0707.1	MNX1	DNYAATTAAA	2.45e-109	4.16e-106	2.41e-103	2486	12427	1.05	636	25.58	1059	8.52
22	db/JASPAR/JASPAR2018_CORE_vertebrates_non-redundant.meme	MA0033.2	FOXL1	RTAAACA	4.08e-107	1.71e-103	9.92e-101	2486	12427	1.05	1158	46.58	2994	24.09
23	db/JASPAR/JASPAR2018_CORE_vertebrates_non-redundant.meme	MA0792.1	POU5F1B	TATGCWAAT	4.88e-106	1.22e-102	7.04e-100	2486	12427	1.17	813	32.7	1673	13.46
24	db/JASPAR/JASPAR2018_CORE_vertebrates_non-redundant.meme	MA0087.1	Sox5	ATTGTTD	9.07e-106	2.65e-102	1.53e-99	2486	12427	1.04	902	36.28	1998	16.08
25	db/JASPAR/JASPAR2018_CORE_vertebrates_non-redundant.meme	MA0630.1	SHOX	HTAATTRR	3.01e-102	3.7e-99	2.14e-96	2486	12427	1.03	503	20.23	715	5.75
26	db/JASPAR/JASPAR2018_CORE_vertebrates_non-redundant.meme	MA0063.1	Nkx2-5	WTAAKTG	1.29e-100	1.51e-97	8.77e-95	2486	12427	1.03	474	19.07	645	5.19
27	db/JASPAR/JASPAR2018_CORE_vertebrates_non-redundant.meme	MA0880.1	Dlx3	NYAATTAN	5.15e-99	5.47e-96	3.17e-93	2486	12427	1.03	444	17.86	574	4.62
28	db/JASPAR/JASPAR2018_CORE_vertebrates_non-redundant.meme	MA0152.1	NFATC2	TTTTCCA	8.57e-98	9.18e-94	5.31e-91	2486	12427	1.54	1662	66.85	5464	43.97
29	db/JASPAR/JASPAR2018_CORE_vertebrates_non-redundant.meme	MA0723.1	VAX2	YTAATTAB	3.04e-95	3.78e-92	2.19e-89	2486	12427	1.03	498	20.03	745	6
30	db/JASPAR/JASPAR2018_CORE_vertebrates_non-redundant.meme	MA0701.1	LHX9	BYAATTAR	3.26e-94	3.93e-91	2.27e-88	2486	12427	1.03	483	19.43	709	5.71
31	db/JASPAR/JASPAR2018_CORE_vertebrates_non-redundant.meme	MA0158.1	HOXA5	CDBWAATK	9.31e-94	1.72e-90	9.93e-88	2486	12427	1.03	640	25.74	1192	9.59
32	db/JASPAR/JASPAR2018_CORE_vertebrates_non-redundant.meme	MA0702.1	LMX1A	YTAATTAA	3.68e-93	6.52e-90	3.77e-87	2486	12427	1.04	620	24.94	1132	9.11
33	db/JASPAR/JASPAR2018_CORE_vertebrates_non-redundant.meme	MA0721.1	UNCX	YYAATTAV	2.35e-91	2.77e-88	1.6e-85	2486	12427	1.02	473	19.03	699	5.62
34	db/JASPAR/JASPAR2018_CORE_vertebrates_non-redundant.meme	MA0075.2	Prrx2	YYAATTAN	1.1e-90	1.11e-87	6.44e-85	2486	12427	1.02	428	17.22	579	4.66
35	db/JASPAR/JASPAR2018_CORE_vertebrates_non-redundant.meme	MA0892.1	GSX1	NCYMATTAVN	8.95e-89	8.1e-86	4.69e-83	2486	12427	1.03	397	15.97	508	4.09
36	db/JASPAR/JASPAR2018_CORE_vertebrates_non-redundant.meme	MA0634.1	ALX3	YYYAATTANV	2.18e-87	2.71e-84	1.57e-81	2486	12427	1.04	483	19.43	754	6.07
37	db/JASPAR/JASPAR2018_CORE_vertebrates_non-redundant.meme	MA0716.1	PRRX1	YYAATTAR	2.17e-87	2.84e-84	1.64e-81	2486	12427	1.03	499	20.07	801	6.45
38	db/JASPAR/JASPAR2018_CORE_vertebrates_non-redundant.meme	MA0032.2	FOXC1	WAWGTAAAYAW	7.84e-87	2.88e-83	1.66e-80	2486	12427	1.28	1013	40.75	2642	21.26
39	db/JASPAR/JASPAR2018_CORE_vertebrates_non-redundant.meme	MA0674.1	NKX6-1	NTMATTAA	1.5e-85	2.43e-82	1.41e-79	2486	12427	1.04	573	23.05	1043	8.39
40	db/JASPAR/JASPAR2018_CORE_vertebrates_non-redundant.meme	MA0717.1	RAX2	YYAATTAV	1.26e-81	1.33e-78	7.71e-76	2486	12427	1.02	427	17.18	632	5.09
41	db/JASPAR/JASPAR2018_CORE_vertebrates_non-redundant.meme	MA0881.1	Dlx4	VYAATTAN	1.73e-81	1.87e-78	1.08e-75	2486	12427	1.03	432	17.38	647	5.21
42	db/JASPAR/JASPAR2018_CORE_vertebrates_non-redundant.meme	MA0704.1	Lhx4	YTAATTAR	1.73e-81	2.69e-78	1.56e-75	2486	12427	1.03	551	22.16	1006	8.1
43	db/JASPAR/JASPAR2018_CORE_vertebrates_non-redundant.meme	MA0882.1	DLX6	VYAATTAN	3.61e-79	4.06e-76	2.35e-73	2486	12427	1.04	428	17.22	651	5.24
44	db/JASPAR/JASPAR2018_CORE_vertebrates_non-redundant.meme	MA0614.1	Foxj2	RTAAACAA	2.26e-79	9.09e-76	5.26e-73	2486	12427	1.1	1060	42.64	2934	23.61
45	db/JASPAR/JASPAR2018_CORE_vertebrates_non-redundant.meme	MA0662.1	MIXL1	NBYAATTAVN	1.66e-78	1.73e-75	1e-72	2486	12427	1.03	418	16.81	627	5.05
46	db/JASPAR/JASPAR2018_CORE_vertebrates_non-redundant.meme	MA0846.1	FOXC2	WAWGTAAACAWW	4.38e-78	2.09e-74	1.21e-71	2486	12427	1.39	1196	48.11	3540	28.49
47	db/JASPAR/JASPAR2018_CORE_vertebrates_non-redundant.meme	MA0885.1	Dlx2	VYAATTAN	4.21e-77	5.07e-74	2.94e-71	2486	12427	1.03	456	18.34	747	6.01
48	db/JASPAR/JASPAR2018_CORE_vertebrates_non-redundant.meme	MA0650.1	HOXA13	CYAATAAAAM	8.3e-75	2.25e-71	1.3e-68	2486	12427	1.24	780	31.38	1873	15.07
49	db/JASPAR/JASPAR2018_CORE_vertebrates_non-redundant.meme	MA0786.1	POU3F1	WTATGCWAATKW	2.8e-73	5.25e-70	3.04e-67	2486	12427	1.56	607	24.42	1265	10.18
50	db/JASPAR/JASPAR2018_CORE_vertebrates_non-redundant.meme	MA0725.1	VSX1	YTAATTAN	7.52e-73	1e-69	5.82e-67	2486	12427	1.04	475	19.11	837	6.74
51	db/JASPAR/JASPAR2018_CORE_vertebrates_non-redundant.meme	MA0720.1	Shox2	YYAATTAR	8.77e-72	1.24e-68	7.16e-66	2486	12427	1.04	493	19.83	902	7.26
52	db/JASPAR/JASPAR2018_CORE_vertebrates_non-redundant.meme	MA0903.1	HOXB3	NNYMATTARN	5.78e-71	5.71e-68	3.31e-65	2486	12427	1.03	390	15.69	598	4.81
53	db/JASPAR/JASPAR2018_CORE_vertebrates_non-redundant.meme	MA0902.1	HOXB2	NNTMATTANN	1.28e-70	1.12e-67	6.5e-65	2486	12427	1.03	358	14.4	511	4.11
54	db/JASPAR/JASPAR2018_CORE_vertebrates_non-redundant.meme	MA0706.1	MEOX2	DSTAATTAWN	4.12e-70	3.73e-67	2.16e-64	2486	12427	1.04	367	14.76	539	4.34
55	db/JASPAR/JASPAR2018_CORE_vertebrates_non-redundant.meme	MA0848.1	FOXO4	GTAAACA	2.1e-67	7.96e-64	4.61e-61	2486	12427	1.07	982	39.5	2775	22.33
56	db/JASPAR/JASPAR2018_CORE_vertebrates_non-redundant.meme	MA0078.1	Sox17	NHYATTGTS	8.01e-62	2.92e-58	1.69e-55	2486	12427	1.09	929	37.37	2636	21.21
57	db/JASPAR/JASPAR2018_CORE_vertebrates_non-redundant.meme	MA0909.1	HOXD13	CYMATAAAAH	1.82e-61	5.16e-58	2.99e-55	2486	12427	1.23	779	31.34	2035	16.38
58	db/JASPAR/JASPAR2018_CORE_vertebrates_non-redundant.meme	MA0038.1	Gfi1	YMAATCACHG	1.29e-61	6.05e-58	3.5e-55	2486	12427	1.11	1137	45.74	3536	28.45
59	db/JASPAR/JASPAR2018_CORE_vertebrates_non-redundant.meme	MA0718.1	RAX	RYYAATTARH	4.71e-61	6.59e-58	3.81e-55	2486	12427	1.08	471	18.95	925	7.44
60	db/JASPAR/JASPAR2018_CORE_vertebrates_non-redundant.meme	MA0644.1	ESX1	NYYAATTAVM	8.44e-61	7.4e-58	4.29e-55	2486	12427	1.05	343	13.8	534	4.3
61	db/JASPAR/JASPAR2018_CORE_vertebrates_non-redundant.meme	MA0877.1	Barhl1	NNTAAWTGNB	3.42e-60	2.12e-57	1.23e-54	2486	12427	1.03	272	10.94	346	2.78
62	db/JASPAR/JASPAR2018_CORE_vertebrates_non-redundant.meme	MA0602.1	Arid5a	SYAATATTGVDANH	6.75e-60	8.62e-57	4.99e-54	2486	12427	1.35	439	17.66	832	6.7
63	db/JASPAR/JASPAR2018_CORE_vertebrates_non-redundant.meme	MA0654.1	ISX	YYAATTAR	8.55e-60	1.35e-56	7.81e-54	2486	12427	1.05	505	20.31	1050	8.45
64	db/JASPAR/JASPAR2018_CORE_vertebrates_non-redundant.meme	MA0613.1	FOXG1	RTAAACAW	5.77e-58	2.17e-54	1.26e-51	2486	12427	1.12	954	38.37	2800	22.53
65	db/JASPAR/JASPAR2018_CORE_vertebrates_non-redundant.meme	MA0785.1	POU2F1	AWTATGCWAATK	1.49e-56	2.48e-53	1.44e-50	2486	12427	1.55	521	20.96	1138	9.16
66	db/JASPAR/JASPAR2018_CORE_vertebrates_non-redundant.meme	MA0809.1	TEAD4	NRCATTCCWN	8.39e-57	4.11e-53	2.38e-50	2486	12427	1.12	1152	46.34	3686	29.66
67	db/JASPAR/JASPAR2018_CORE_vertebrates_non-redundant.meme	MA0726.1	VSX2	CTAATTAN	2.14e-55	2.98e-52	1.73e-49	2486	12427	1.05	456	18.34	929	7.48
68	db/JASPAR/JASPAR2018_CORE_vertebrates_non-redundant.meme	MA0709.1	Msx3	SCAATTAN	3.77e-55	4.95e-52	2.86e-49	2486	12427	1.05	438	17.62	872	7.02
69	db/JASPAR/JASPAR2018_CORE_vertebrates_non-redundant.meme	MA0027.2	EN1	SYAATTAV	7.08e-54	8.87e-51	5.14e-48	2486	12427	1.05	419	16.85	822	6.61
70	db/JASPAR/JASPAR2018_CORE_vertebrates_non-redundant.meme	MA0132.2	PDX1	VYAATTAR	1.31e-53	1.62e-50	9.38e-48	2486	12427	1.03	417	16.77	818	6.58
71	db/JASPAR/JASPAR2018_CORE_vertebrates_non-redundant.meme	MA0710.1	NOTO	NYTAATTAVN	1.07e-52	1.58e-49	9.16e-47	2486	12427	1.11	454	18.26	949	7.64
72	db/JASPAR/JASPAR2018_CORE_vertebrates_non-redundant.meme	MA0845.1	FOXB1	WATGTAAATAT	2.56e-52	5.82e-49	3.37e-46	2486	12427	1.44	643	25.86	1632	13.13
73	db/JASPAR/JASPAR2018_CORE_vertebrates_non-redundant.meme	MA0041.1	Foxd3	GWWTGTTTDTTT	2.21e-52	1.19e-48	6.87e-46	2486	12427	1.73	1224	49.24	4097	32.97
74	db/JASPAR/JASPAR2018_CORE_vertebrates_non-redundant.meme	MA0666.1	MSX1	SCAATTAV	2.99e-51	3.3e-48	1.91e-45	2486	12427	1.06	359	14.44	655	5.27
75	db/JASPAR/JASPAR2018_CORE_vertebrates_non-redundant.meme	MA0125.1	Nobox	TAATTRSY	3.59e-50	4.36e-47	2.52e-44	2486	12427	1.06	396	15.93	782	6.29
76	db/JASPAR/JASPAR2018_CORE_vertebrates_non-redundant.meme	MA1103.1	FOXK2	WDGTAAACANV	2.67e-49	8.55e-46	4.95e-43	2486	12427	1.16	819	32.94	2374	19.1
77	db/JASPAR/JASPAR2018_CORE_vertebrates_non-redundant.meme	MA0676.1	Nr2e1	AAAAGTCAA	2.18e-47	7.82e-44	4.53e-41	2486	12427	1.18	889	35.76	2699	21.72
78	db/JASPAR/JASPAR2018_CORE_vertebrates_non-redundant.meme	MA0612.1	EMX1	VYTAATKASB	2.35e-46	2.2e-43	1.28e-40	2486	12427	1.05	330	13.27	607	4.88
79	db/JASPAR/JASPAR2018_CORE_vertebrates_non-redundant.meme	MA0040.1	Foxq1	HATTGTTTATW	2.02e-46	4.43e-43	2.57e-40	2486	12427	1.43	610	24.54	1586	12.76
80	db/JASPAR/JASPAR2018_CORE_vertebrates_non-redundant.meme	MA0465.1	CDX2	VDGYMATAAAA	1.93e-46	5.1e-43	2.96e-40	2486	12427	1.42	688	27.67	1889	15.2
81	db/JASPAR/JASPAR2018_CORE_vertebrates_non-redundant.meme	MA0708.1	MSX2	CCAATTAV	7.52e-45	1.03e-41	5.97e-39	2486	12427	1.08	406	16.33	868	6.98
82	db/JASPAR/JASPAR2018_CORE_vertebrates_non-redundant.meme	MA0442.2	SOX10	NDAACAAAGVN	1.68e-44	1.35e-40	7.84e-38	2486	12427	1.43	1404	56.48	5119	41.19
83	db/JASPAR/JASPAR2018_CORE_vertebrates_non-redundant.meme	MA1120.1	SOX13	DVACAATGGNN	6.41e-44	2.49e-40	1.44e-37	2486	12427	1.15	932	37.49	2946	23.71
84	db/JASPAR/JASPAR2018_CORE_vertebrates_non-redundant.meme	MA0901.1	HOXB13	CCAATAAAAH	1.99e-43	4.43e-40	2.56e-37	2486	12427	1.36	606	24.38	1613	12.98
85	db/JASPAR/JASPAR2018_CORE_vertebrates_non-redundant.meme	MA0628.1	POU6F1	AYTAATTART	3.71e-43	5.6e-40	3.24e-37	2486	12427	1.11	452	18.18	1046	8.42
86	db/JASPAR/JASPAR2018_CORE_vertebrates_non-redundant.meme	MA0699.1	LBX2	NCYAATTARN	1.13e-40	9.93e-38	5.75e-35	2486	12427	1.06	304	12.23	576	4.64
87	db/JASPAR/JASPAR2018_CORE_vertebrates_non-redundant.meme	MA0914.1	ISL2	GCAMTTAR	1.03e-40	2.79e-37	1.62e-34	2486	12427	1.05	692	27.84	1995	16.05
88	db/JASPAR/JASPAR2018_CORE_vertebrates_non-redundant.meme	MA0077.1	SOX9	CYATTGTTY	2.18e-40	4.69e-37	2.72e-34	2486	12427	1.13	581	23.37	1561	12.56
89	db/JASPAR/JASPAR2018_CORE_vertebrates_non-redundant.meme	MA0618.1	LBX1	TTAATTAG	3.6e-39	4.38e-36	2.53e-33	2486	12427	1.14	324	13.03	654	5.26
90	db/JASPAR/JASPAR2018_CORE_vertebrates_non-redundant.meme	MA0042.2	FOXI1	GTAAACA	1.77e-39	6.01e-36	3.48e-33	2486	12427	1.09	821	33.02	2552	20.54
91	db/JASPAR/JASPAR2018_CORE_vertebrates_non-redundant.meme	MA0849.1	FOXO6	GTAAACA	3.39e-39	1.2e-35	6.95e-33	2486	12427	1.09	846	34.03	2664	21.44
92	db/JASPAR/JASPAR2018_CORE_vertebrates_non-redundant.meme	MA0789.1	POU3F4	TATGCWAAT	6.28e-38	1.06e-34	6.16e-32	2486	12427	1.35	469	18.87	1173	9.44
93	db/JASPAR/JASPAR2018_CORE_vertebrates_non-redundant.meme	MA0593.1	FOXP2	RWGTAAACAVR	4.71e-38	1.88e-34	1.09e-31	2486	12427	1.4	916	36.85	2990	24.06
94	db/JASPAR/JASPAR2018_CORE_vertebrates_non-redundant.meme	MA0894.1	HESX1	GHTAATTRRH	2.66e-37	3.25e-34	1.88e-31	2486	12427	1.14	366	14.72	814	6.55
95	db/JASPAR/JASPAR2018_CORE_vertebrates_non-redundant.meme	MA0890.1	GBX2	RSYAATTARN	3.51e-37	3.95e-34	2.29e-31	2486	12427	1.08	353	14.2	771	6.2
96	db/JASPAR/JASPAR2018_CORE_vertebrates_non-redundant.meme	MA0507.1	POU2F2	YDNATTTGCATRT	2.94e-37	5.74e-34	3.32e-31	2486	12427	2.25	532	21.4	1419	11.42
97	db/JASPAR/JASPAR2018_CORE_vertebrates_non-redundant.meme	MA0090.2	TEAD1	YRCATTCCWH	3.62e-37	1.77e-33	1.03e-30	2486	12427	1.13	1092	43.93	3800	30.58
98	db/JASPAR/JASPAR2018_CORE_vertebrates_non-redundant.meme	MA0705.1	Lhx8	CTAATTAV	3.22e-36	2.92e-33	1.69e-30	2486	12427	1.04	299	12.03	602	4.84
99	db/JASPAR/JASPAR2018_CORE_vertebrates_non-redundant.meme	MA0713.1	PHOX2A	TAATYYAATTA	2.39e-35	2.88e-32	1.67e-29	2486	12427	1.37	365	14.68	833	6.7
100	db/JASPAR/JASPAR2018_CORE_vertebrates_non-redundant.meme	MA0031.1	FOXD1	GTAAACAW	7.53e-35	2.21e-31	1.28e-28	2486	12427	1.17	685	27.55	2068	16.64
101	db/JASPAR/JASPAR2018_CORE_vertebrates_non-redundant.meme	MA0875.1	BARX1	VCMATTAV	8.51e-34	4.94e-31	2.86e-28	2486	12427	1.03	215	8.65	364	2.93
102	db/JASPAR/JASPAR2018_CORE_vertebrates_non-redundant.meme	MA0621.1	mix-a	NDTTAATTAGN	4.01e-34	7.63e-31	4.42e-28	2486	12427	1.17	509	20.47	1378	11.09
103	db/JASPAR/JASPAR2018_CORE_vertebrates_non-redundant.meme	MA0610.1	DMRT3	MATGTATCAAN	3.3e-32	4.01e-29	2.32e-26	2486	12427	1.22	359	14.44	850	6.84
104	db/JASPAR/JASPAR2018_CORE_vertebrates_non-redundant.meme	MA0089.1	MAFG::NFE2L1	NATGAC	3.55e-32	9.54e-29	5.52e-26	2486	12427	1.03	630	25.34	1891	15.22
105	db/JASPAR/JASPAR2018_CORE_vertebrates_non-redundant.meme	MA0787.1	POU3F2	WTATGCWAATKA	4.23e-31	5.51e-28	3.19e-25	2486	12427	1.94	376	15.12	925	7.44
106	db/JASPAR/JASPAR2018_CORE_vertebrates_non-redundant.meme	MA0611.1	Dux	NCAATCAA	9.94e-31	2.67e-27	1.55e-24	2486	12427	1.08	654	26.31	2017	16.23
107	db/JASPAR/JASPAR2018_CORE_vertebrates_non-redundant.meme	MA0514.1	Sox3	CCTTTGTYYY	8.23e-31	7.05e-27	4.08e-24	2486	12427	1.33	1672	67.26	6820	54.88
108	db/JASPAR/JASPAR2018_CORE_vertebrates_non-redundant.meme	MA0068.2	PAX4	CTAATTAG	9.57e-30	9.03e-27	5.23e-24	2486	12427	1.08	289	11.63	637	5.13
109	db/JASPAR/JASPAR2018_CORE_vertebrates_non-redundant.meme	MA0766.1	GATA5	WGATAASR	4.16e-29	2.99e-26	1.73e-23	2486	12427	1.03	239	9.61	479	3.85
110	db/JASPAR/JASPAR2018_CORE_vertebrates_non-redundant.meme	MA1142.1	FOSL1::JUND	NRTGACTCAT	6.96e-30	3.11e-26	1.8e-23	2486	12427	1.1	971	39.06	3416	27.49
111	db/JASPAR/JASPAR2018_CORE_vertebrates_non-redundant.meme	MA0498.2	MEIS1	HTGACAD	5.23e-30	3.88e-26	2.25e-23	2486	12427	1.02	1493	60.06	5919	47.63
112	db/JASPAR/JASPAR2018_CORE_vertebrates_non-redundant.meme	MA0876.1	BSX	SYVATTAV	1.58e-28	7.35e-26	4.25e-23	2486	12427	1.03	175	7.04	289	2.33
113	db/JASPAR/JASPAR2018_CORE_vertebrates_non-redundant.meme	MA0036.3	GATA2	NBCTTATCTNH	3.2e-29	9.78e-26	5.67e-23	2486	12427	1.14	716	28.8	2308	18.57
114	db/JASPAR/JASPAR2018_CORE_vertebrates_non-redundant.meme	MA0884.1	DUXA	NTRAYYTAATCAD	5.77e-28	5.97e-25	3.46e-22	2486	12427	1.62	307	12.35	720	5.79
115	db/JASPAR/JASPAR2018_CORE_vertebrates_non-redundant.meme	MA0788.1	POU3F3	WWTATGCWAATTW	8.91e-28	8.94e-25	5.18e-22	2486	12427	2.57	280	11.26	629	5.06
116	db/JASPAR/JASPAR2018_CORE_vertebrates_non-redundant.meme	MA0900.1	HOXA2	NSTMATTAVS	1.34e-27	1.01e-24	5.82e-22	2486	12427	1.05	242	9.73	504	4.06
117	db/JASPAR/JASPAR2018_CORE_vertebrates_non-redundant.meme	MA0481.2	FOXP1	NDGTAAACAGNN	1.55e-27	5.04e-24	2.92e-21	2486	12427	1.32	736	29.61	2430	19.55
118	db/JASPAR/JASPAR2018_CORE_vertebrates_non-redundant.meme	MA0700.1	LHX2	VCTAATTARB	1e-26	1.2e-23	6.98e-21	2486	12427	1.12	340	13.68	854	6.87
119	db/JASPAR/JASPAR2018_CORE_vertebrates_non-redundant.meme	MA0888.1	EVX2	VVTAATTAVB	2.21e-26	1.46e-23	8.47e-21	2486	12427	1.05	219	8.81	442	3.56
120	db/JASPAR/JASPAR2018_CORE_vertebrates_non-redundant.meme	MA0661.1	MEOX1	VSTAATTAHC	2.06e-26	1.96e-23	1.14e-20	2486	12427	1.13	268	10.78	604	4.86
121	db/JASPAR/JASPAR2018_CORE_vertebrates_non-redundant.meme	MA0886.1	EMX2	VBTAATTARB	2.87e-26	3.27e-23	1.89e-20	2486	12427	1.12	320	12.87	788	6.34
122	db/JASPAR/JASPAR2018_CORE_vertebrates_non-redundant.meme	MA0887.1	EVX1	VVTAATTABS	5.52e-26	3.73e-23	2.16e-20	2486	12427	1.06	219	8.81	446	3.59
123	db/JASPAR/JASPAR2018_CORE_vertebrates_non-redundant.meme	MA0681.1	Phox2b	TAATYYAATTA	1.21e-25	1.3e-22	7.52e-20	2486	12427	1.42	309	12.43	757	6.09
124	db/JASPAR/JASPAR2018_CORE_vertebrates_non-redundant.meme	MA0793.1	POU6F2	ASCTMATTAW	7.22e-26	1.32e-22	7.62e-20	2486	12427	1.25	465	18.7	1342	10.8
125	db/JASPAR/JASPAR2018_CORE_vertebrates_non-redundant.meme	MA1104.1	GATA6	NDNAGATAAGADD	8.2e-26	2.32e-22	1.34e-19	2486	12427	1.34	648	26.07	2092	16.83
126	db/JASPAR/JASPAR2018_CORE_vertebrates_non-redundant.meme	MA0515.1	Sox6	CCWTTGTYYY	4.67e-26	2.97e-22	1.72e-19	2486	12427	1.55	1159	46.62	4391	35.33
127	db/JASPAR/JASPAR2018_CORE_vertebrates_non-redundant.meme	MA0047.2	Foxa2	TGTTTACWYWGB	1.52e-25	3.44e-22	1.99e-19	2486	12427	1.74	554	22.28	1706	13.73
128	db/JASPAR/JASPAR2018_CORE_vertebrates_non-redundant.meme	MA0081.1	SPIB	WGMGGAA	9.53e-26	1.09e-21	6.34e-19	2486	12427	1.43	1486	59.77	6006	48.33
129	db/JASPAR/JASPAR2018_CORE_vertebrates_non-redundant.meme	MA0037.3	GATA3	WGATAASR	2.76e-23	3.49e-20	2.02e-17	2486	12427	1.05	341	13.72	908	7.31
130	db/JASPAR/JASPAR2018_CORE_vertebrates_non-redundant.meme	MA0164.1	Nr2e3	CAAGCTT	1.9e-23	7.8e-20	4.51e-17	2486	12427	1.13	859	34.55	3072	24.72
131	db/JASPAR/JASPAR2018_CORE_vertebrates_non-redundant.meme	MA0025.1	NFIL3	TTAYGTAAYNH	2.16e-22	2.23e-19	1.29e-16	2486	12427	1.44	291	11.71	737	5.93
132	db/JASPAR/JASPAR2018_CORE_vertebrates_non-redundant.meme	MA0658.1	LHX6	RCTAATTARY	2.46e-22	2.78e-19	1.61e-16	2486	12427	1.18	311	12.51	811	6.53
133	db/JASPAR/JASPAR2018_CORE_vertebrates_non-redundant.meme	MA0157.2	FOXO3	GTAAACAW	1.06e-22	2.8e-19	1.62e-16	2486	12427	1.21	602	24.22	1966	15.82
134	db/JASPAR/JASPAR2018_CORE_vertebrates_non-redundant.meme	MA0889.1	GBX1	VCYAATTASY	3.58e-22	3.95e-19	2.28e-16	2486	12427	1.14	306	12.31	795	6.4
135	db/JASPAR/JASPAR2018_CORE_vertebrates_non-redundant.meme	MA0827.1	OLIG3	AMCATATGBY	2.78e-22	4.01e-19	2.32e-16	2486	12427	1.35	354	14.24	973	7.83
136	db/JASPAR/JASPAR2018_CORE_vertebrates_non-redundant.meme	MA0508.2	PRDM1	TCACTTTCWC	1.01e-21	4.32e-18	2.5e-15	2486	12427	1.56	865	34.79	3146	25.32
137	db/JASPAR/JASPAR2018_CORE_vertebrates_non-redundant.meme	MA0905.1	HOXC10	GTCRTAAAAH	2.41e-20	1.85e-17	1.07e-14	2486	12427	1.24	209	8.41	475	3.82
138	db/JASPAR/JASPAR2018_CORE_vertebrates_non-redundant.meme	MA0468.1	DUX4	TAAYYYAATCA	5.02e-20	6.21e-17	3.59e-14	2486	12427	1.62	325	13.07	900	7.24
139	db/JASPAR/JASPAR2018_CORE_vertebrates_non-redundant.meme	MA0122.2	NKX3-2	RCCACTTAA	1.12e-18	3.73e-15	2.16e-12	2486	12427	1.12	725	29.16	2602	20.94
140	db/JASPAR/JASPAR2018_CORE_vertebrates_non-redundant.meme	MA0715.1	PROP1	TAATYWAATTA	6.21e-18	5.51e-15	3.19e-12	2486	12427	2.12	208	8.37	502	4.04
141	db/JASPAR/JASPAR2018_CORE_vertebrates_non-redundant.meme	MA0135.1	Lhx3	WAATTAATTAWYY	7.14e-18	6.07e-15	3.51e-12	2486	12427	2.5	238	9.57	610	4.91
142	db/JASPAR/JASPAR2018_CORE_vertebrates_non-redundant.meme	MA0035.3	Gata1	TYCTTATCTSY	6.53e-18	1.91e-14	1.11e-11	2486	12427	1.49	643	25.86	2261	18.19
143	db/JASPAR/JASPAR2018_CORE_vertebrates_non-redundant.meme	MA0790.1	POU4F1	ATGMATAATTAATG	7.36e-17	3.86e-14	2.23e-11	2486	12427	3.66	163	6.56	361	2.9
144	db/JASPAR/JASPAR2018_CORE_vertebrates_non-redundant.meme	MA0642.1	EN2	VBYAATTAVS	1.57e-16	1.34e-13	7.74e-11	2486	12427	1.11	216	8.69	550	4.43
145	db/JASPAR/JASPAR2018_CORE_vertebrates_non-redundant.meme	MA0143.3	Sox2	CCWTTGTY	3e-17	1.96e-13	1.14e-10	2486	12427	1.59	1044	42	4117	33.13
146	db/JASPAR/JASPAR2018_CORE_vertebrates_non-redundant.meme	MA0480.1	Foxo1	TSYTGTTTACH	7.25e-17	2.93e-13	1.69e-10	2486	12427	1.62	830	33.39	3131	25.2
147	db/JASPAR/JASPAR2018_CORE_vertebrates_non-redundant.meme	MA0482.1	Gata4	YCTTATCTSHB	2.31e-16	6.9e-13	4e-10	2486	12427	1.44	642	25.82	2300	18.51
148	db/JASPAR/JASPAR2018_CORE_vertebrates_non-redundant.meme	MA0817.1	BHLHE23	AAACATATGBTN	1.12e-15	9.28e-13	5.37e-10	2486	12427	2.28	207	8.33	530	4.26
149	db/JASPAR/JASPAR2018_CORE_vertebrates_non-redundant.meme	MA0462.1	BATF::JUN	RRWATGASTCA	1.31e-15	3.38e-12	1.96e-09	2486	12427	1.52	568	22.85	1997	16.07
150	db/JASPAR/JASPAR2018_CORE_vertebrates_non-redundant.meme	MA0678.1	OLIG2	AMCATATGKT	5.04e-15	4.99e-12	2.89e-09	2486	12427	1.47	256	10.3	723	5.82
151	db/JASPAR/JASPAR2018_CORE_vertebrates_non-redundant.meme	MA1125.1	ZNF384	DNWMAAAAAAAA	4.96e-16	5.17e-12	2.99e-09	2486	12427	1.3	1891	76.07	8458	68.06
152	db/JASPAR/JASPAR2018_CORE_vertebrates_non-redundant.meme	MA0523.1	TCF7L2	DRASATCAAAGRVA	3.88e-15	8.87e-12	5.14e-09	2486	12427	2.19	513	20.64	1772	14.26
153	db/JASPAR/JASPAR2018_CORE_vertebrates_non-redundant.meme	MA0102.3	CEBPA	ATTGCAYAAYH	5.33e-15	1.32e-11	7.64e-09	2486	12427	1.51	539	21.68	1888	15.19
154	db/JASPAR/JASPAR2018_CORE_vertebrates_non-redundant.meme	MA0808.1	TEAD3	RCATTCCW	2.55e-15	1.36e-11	7.9e-09	2486	12427	1.23	949	38.17	3736	30.06
155	db/JASPAR/JASPAR2018_CORE_vertebrates_non-redundant.meme	MA0461.2	Atoh1	RMCATATGBY	6.27e-15	1.52e-11	8.81e-09	2486	12427	1.21	530	21.32	1851	14.89
156	db/JASPAR/JASPAR2018_CORE_vertebrates_non-redundant.meme	MA0635.1	BARHL2	VHTAAAYGRT	1.37e-13	3.47e-11	2.01e-08	2486	12427	1.08	90	3.62	162	1.3
157	db/JASPAR/JASPAR2018_CORE_vertebrates_non-redundant.meme	MA0148.3	FOXA1	YNBNTGTTTACWYWD	2.74e-14	5.31e-11	3.08e-08	2486	12427	2.19	439	17.66	1479	11.9
158	db/JASPAR/JASPAR2018_CORE_vertebrates_non-redundant.meme	MA0639.1	DBP	NRTTACGTAAYV	1.26e-13	8.01e-11	4.64e-08	2486	12427	1.93	151	6.07	360	2.9
159	db/JASPAR/JASPAR2018_CORE_vertebrates_non-redundant.meme	MA1132.1	JUN::JUNB	KATGACKCAT	3.67e-14	8.92e-11	5.16e-08	2486	12427	1.22	534	21.48	1890	15.21
160	db/JASPAR/JASPAR2018_CORE_vertebrates_non-redundant.meme	MA0826.1	OLIG1	AMCATATGKT	1.6e-13	1.34e-10	7.77e-08	2486	12427	2.44	181	7.28	468	3.77
161	db/JASPAR/JASPAR2018_CORE_vertebrates_non-redundant.meme	MA0633.1	Twist2	NCCATATGTK	1.03e-13	4.03e-10	2.34e-07	2486	12427	1.21	801	32.22	3104	24.98
162	db/JASPAR/JASPAR2018_CORE_vertebrates_non-redundant.meme	MA0043.2	HLF	NVTTACRTAAYH	4.93e-12	3.37e-09	1.95e-06	2486	12427	1.42	183	7.36	499	4.02
163	db/JASPAR/JASPAR2018_CORE_vertebrates_non-redundant.meme	MA0724.1	VENTX	AMCGATTAR	6.83e-12	3.38e-09	1.96e-06	2486	12427	1.16	140	5.63	345	2.78
164	db/JASPAR/JASPAR2018_CORE_vertebrates_non-redundant.meme	MA0818.1	BHLHE22	AMCATATGBT	4.2e-12	5.14e-09	2.98e-06	2486	12427	2.35	221	8.89	642	5.17
165	db/JASPAR/JASPAR2018_CORE_vertebrates_non-redundant.meme	MA0780.1	PAX3	TAATYRATTA	1.81e-11	9.44e-09	5.47e-06	2486	12427	1.7	147	5.91	376	3.03
166	db/JASPAR/JASPAR2018_CORE_vertebrates_non-redundant.meme	MA0124.2	Nkx3-1	RCCACTTAA	4.35e-12	1.35e-08	7.8e-06	2486	12427	1.18	645	25.95	2449	19.71
167	db/JASPAR/JASPAR2018_CORE_vertebrates_non-redundant.meme	MA0627.1	Pou2f3	THKTATGCAAATKMDM	5.76e-11	2.84e-08	1.65e-05	2486	12427	5.07	136	5.47	344	2.77
168	db/JASPAR/JASPAR2018_CORE_vertebrates_non-redundant.meme	MA1151.1	RORC	NWAWNTRGGTCA	1.32e-11	2.91e-08	1.69e-05	2486	12427	1.3	449	18.06	1596	12.84
169	db/JASPAR/JASPAR2018_CORE_vertebrates_non-redundant.meme	MA0655.1	JDP2	ATGACTCAT	1.06e-10	1.57e-07	9.08e-05	2486	12427	1.87	312	12.55	1039	8.36
170	db/JASPAR/JASPAR2018_CORE_vertebrates_non-redundant.meme	MA0843.1	TEF	BRTTACRTAAYM	4.93e-10	2.1e-07	0.000121	2486	12427	1.91	119	4.79	297	2.39
171	db/JASPAR/JASPAR2018_CORE_vertebrates_non-redundant.meme	MA0912.1	Hoxd3	YTGDDBTAATTAMHBT	8.47e-10	2.64e-07	0.000153	2486	12427	2.74	95	3.82	217	1.75
172	db/JASPAR/JASPAR2018_CORE_vertebrates_non-redundant.meme	MA0757.1	ONECUT3	AAAAAATCRATAAH	9.85e-10	3.22e-07	0.000187	2486	12427	5.32	98	3.94	228	1.83
173	db/JASPAR/JASPAR2018_CORE_vertebrates_non-redundant.meme	MA0851.1	Foxj3	NDAADGTAAACAAANNM	3.58e-10	3.24e-07	0.000187	2486	12427	3.84	219	8.81	673	5.42
174	db/JASPAR/JASPAR2018_CORE_vertebrates_non-redundant.meme	MA0680.1	PAX7	TAATCGATTA	1.24e-09	4.38e-07	0.000253	2486	12427	2.02	102	4.1	243	1.96
175	db/JASPAR/JASPAR2018_CORE_vertebrates_non-redundant.meme	MA0497.1	MEF2C	DDDCYAAAAATAGMW	1.57e-10	4.41e-07	0.000255	2486	12427	3.6	484	19.47	1783	14.35
176	db/JASPAR/JASPAR2018_CORE_vertebrates_non-redundant.meme	MA0670.1	NFIA	NDTGCCAAND	9.67e-11	6.71e-07	0.000389	2486	12427	1.48	1003	40.35	4176	33.6
177	db/JASPAR/JASPAR2018_CORE_vertebrates_non-redundant.meme	MA0842.1	NRL	DWWNTGCTGAC	1.53e-10	8.46e-07	0.00049	2486	12427	1.12	1053	42.36	4426	35.62
178	db/JASPAR/JASPAR2018_CORE_vertebrates_non-redundant.meme	MA0756.1	ONECUT2	RAAAAATCRATAWH	4.08e-09	1.14e-06	0.000657	2486	12427	4.35	83	3.34	185	1.49
179	db/JASPAR/JASPAR2018_CORE_vertebrates_non-redundant.meme	MA0908.1	HOXD11	RTCGTAAAAH	3.75e-09	1.44e-06	0.000833	2486	12427	1.37	101	4.06	246	1.98
180	db/JASPAR/JASPAR2018_CORE_vertebrates_non-redundant.meme	MA0679.1	ONECUT1	VAAAAATCRATAHY	5.25e-09	1.64e-06	0.000951	2486	12427	4.04	85	3.42	193	1.55
181	db/JASPAR/JASPAR2018_CORE_vertebrates_non-redundant.meme	MA0754.1	CUX1	TRATCRATAH	5.23e-09	1.87e-06	0.00108	2486	12427	1.18	101	4.06	248	2
182	db/JASPAR/JASPAR2018_CORE_vertebrates_non-redundant.meme	MA0479.1	FOXH1	BNSAATCCACA	2.16e-09	4.55e-06	0.00263	2486	12427	1.74	405	16.29	1474	11.86
183	db/JASPAR/JASPAR2018_CORE_vertebrates_non-redundant.meme	MA0594.1	Hoxa9	SCCATMAATCA	7.75e-09	6.82e-06	0.00395	2486	12427	2.69	162	6.52	477	3.84
184	db/JASPAR/JASPAR2018_CORE_vertebrates_non-redundant.meme	MA0895.1	HMBOX1	MYTAGTTAMS	9.84e-09	7.22e-06	0.00418	2486	12427	1.16	172	6.92	518	4.17
185	db/JASPAR/JASPAR2018_CORE_vertebrates_non-redundant.meme	MA0669.1	NEUROG2	RACATATGTC	6.83e-09	7.51e-06	0.00435	2486	12427	1.57	252	10.14	837	6.74
186	db/JASPAR/JASPAR2018_CORE_vertebrates_non-redundant.meme	MA0712.1	OTX2	YTAATCCB	2.63e-09	7.61e-06	0.00441	2486	12427	1.06	573	23.05	2226	17.91
187	db/JASPAR/JASPAR2018_CORE_vertebrates_non-redundant.meme	MA0030.1	FOXF2	BNAASGTAAACAAD	1.27e-08	9.4e-06	0.00544	2486	12427	2.72	176	7.08	536	4.31
188	db/JASPAR/JASPAR2018_CORE_vertebrates_non-redundant.meme	MA0488.1	JUN	DDRATGATGTCAT	6.83e-09	9.9e-06	0.00573	2486	12427	3.81	252	10.14	837	6.74
189	db/JASPAR/JASPAR2018_CORE_vertebrates_non-redundant.meme	MA0476.1	FOS	DVTGASTCATB	3.64e-09	1.41e-05	0.00815	2486	12427	2.24	572	23.01	2227	17.92
190	db/JASPAR/JASPAR2018_CORE_vertebrates_non-redundant.meme	MA1138.1	FOSL2::JUNB	KRTGASTCAT	6.09e-09	1.88e-05	0.0109	2486	12427	1.49	597	24.01	2350	18.91
191	db/JASPAR/JASPAR2018_CORE_vertebrates_non-redundant.meme	MA0072.1	RORA(var.2)	NWWAWBTAGGTCAR	3.87e-08	2.53e-05	0.0147	2486	12427	3.79	153	6.15	456	3.67
192	db/JASPAR/JASPAR2018_CORE_vertebrates_non-redundant.meme	MA0099.3	FOS::JUN	ATGAGTCAYM	8.11e-09	2.63e-05	0.0152	2486	12427	1.48	595	23.93	2346	18.88
193	db/JASPAR/JASPAR2018_CORE_vertebrates_non-redundant.meme	MA0607.1	Bhlha15	SCATATGT	6.04e-09	4.24e-05	0.0246	2486	12427	2.78	247	9.94	815	6.56
194	db/JASPAR/JASPAR2018_CORE_vertebrates_non-redundant.meme	MA0852.2	FOXK1	NRDGTAAACAAGNN	9.66e-08	0.000174	0.101	2486	12427	1.68	365	14.68	1355	10.9
195	db/JASPAR/JASPAR2018_CORE_vertebrates_non-redundant.meme	MA1150.1	RORB	AWWTRGGTCAH	7.82e-08	0.000211	0.122	2486	12427	1.96	217	8.73	720	5.79
196	db/JASPAR/JASPAR2018_CORE_vertebrates_non-redundant.meme	MA1112.1	NR4A1	NAAAGGTCAN	6.25e-08	0.000244	0.141	2486	12427	2.03	488	19.63	1896	15.26
197	db/JASPAR/JASPAR2018_CORE_vertebrates_non-redundant.meme	MA0519.1	Stat5a::Stat5b	DTTTCCMAGAA	4.61e-08	0.000259	0.15	2486	12427	2.78	651	26.19	2637	21.22
198	db/JASPAR/JASPAR2018_CORE_vertebrates_non-redundant.meme	MA0117.2	Mafb	AWWNTGCTGACD	1.39e-07	0.000355	0.206	2486	12427	1.51	517	20.8	2042	16.43
199	db/JASPAR/JASPAR2018_CORE_vertebrates_non-redundant.meme	MA0668.1	NEUROD2	RMCATATGBY	2.52e-07	0.000434	0.251	2486	12427	1.98	188	7.56	614	4.94
200	db/JASPAR/JASPAR2018_CORE_vertebrates_non-redundant.meme	MA0784.1	POU1F1	AWTATGCWAATKAG	1.38e-06	0.00062	0.359	2486	12427	5.3	114	4.59	336	2.7
201	db/JASPAR/JASPAR2018_CORE_vertebrates_non-redundant.meme	MA0791.1	POU4F3	RTGMATWATTAATGAR	4.11e-06	0.000678	0.393	2486	12427	8.39	51	2.05	114	0.92
202	db/JASPAR/JASPAR2018_CORE_vertebrates_non-redundant.meme	MA0769.1	Tcf7	AAAGATCAAAGG	1.54e-06	0.000759	0.439	2486	12427	5.96	122	4.91	368	2.96
203	db/JASPAR/JASPAR2018_CORE_vertebrates_non-redundant.meme	MA0029.1	Mecom	AAGAYAAGATAANA	3.14e-06	0.000893	0.517	2486	12427	6.55	78	3.14	207	1.67
204	db/JASPAR/JASPAR2018_CORE_vertebrates_non-redundant.meme	MA1137.1	FOSL1::JUNB	NDRTGACTCATNN	3.85e-07	0.00113	0.655	2486	12427	1.4	562	22.61	2268	18.25
205	db/JASPAR/JASPAR2018_CORE_vertebrates_non-redundant.meme	MA0520.1	Stat6	BDBTTCCWSAGAAVY	4.47e-07	0.00116	0.673	2486	12427	2.82	513	20.64	2046	16.46
206	db/JASPAR/JASPAR2018_CORE_vertebrates_non-redundant.meme	MA1135.1	FOSB::JUNB	KRTGASTCAT	4.86e-07	0.00155	0.899	2486	12427	1.38	627	25.22	2574	20.71
207	db/JASPAR/JASPAR2018_CORE_vertebrates_non-redundant.meme	MA0651.1	HOXC11	RGTCGTAAAAN	6.67e-06	0.00178	1.03	2486	12427	1.52	73	2.94	194	1.56
208	db/JASPAR/JASPAR2018_CORE_vertebrates_non-redundant.meme	MA1144.1	FOSL2::JUND	KATGACTCAT	8.82e-07	0.00266	1.54	2486	12427	1.62	549	22.08	2225	17.9
209	db/JASPAR/JASPAR2018_CORE_vertebrates_non-redundant.meme	MA0682.1	Pitx1	YTAATCCH	5.8e-07	0.00299	1.73	2486	12427	1.05	967	38.9	4195	33.76
210	db/JASPAR/JASPAR2018_CORE_vertebrates_non-redundant.meme	MA0491.1	JUND	DRTGASTCATS	2.54e-06	0.00692	4.01	2486	12427	1.82	534	21.48	2178	17.53
211	db/JASPAR/JASPAR2018_CORE_vertebrates_non-redundant.meme	MA0149.1	EWSR1-FLI1	GGAAGGAAGGAAGGAAGG	3.39e-05	0.00798	4.62	2486	12427	266000	45	1.81	105	0.84
212	db/JASPAR/JASPAR2018_CORE_vertebrates_non-redundant.meme	MA0684.1	RUNX3	WAACCRCAAA	4.31e-06	0.00854	4.95	2486	12427	1.63	311	12.51	1178	9.48
213	db/JASPAR/JASPAR2018_CORE_vertebrates_non-redundant.meme	MA0492.1	JUND(var.2)	DDDRATGABGTCATN	6.64e-06	0.00896	5.19	2486	12427	3.19	281	11.3	1053	8.47
214	db/JASPAR/JASPAR2018_CORE_vertebrates_non-redundant.meme	MA0755.1	CUX2	TRATCGATAW	3.35e-05	0.00994	5.75	2486	12427	1.24	77	3.1	221	1.78
215	db/JASPAR/JASPAR2018_CORE_vertebrates_non-redundant.meme	MA0142.1	Pou5f1::Sox2	CWTTGTYATGCAAAT	6.42e-05	0.0137	7.94	2486	12427	9.93	58	2.33	155	1.25
216	db/JASPAR/JASPAR2018_CORE_vertebrates_non-redundant.meme	MA1130.1	FOSL2::JUN	NNRTGAGTCAYN	4.59e-06	0.0138	7.98	2486	12427	1.57	582	23.41	2414	19.43
217	db/JASPAR/JASPAR2018_CORE_vertebrates_non-redundant.meme	MA0052.3	MEF2A	KCTAWAAATAGM	1.43e-05	0.0158	9.17	2486	12427	3.12	237	9.53	873	7.03
218	db/JASPAR/JASPAR2018_CORE_vertebrates_non-redundant.meme	MA0691.1	TFAP4	AWCAGCTGWT	4.21e-06	0.0164	9.49	2486	12427	5.05	234	9.41	842	6.78
# AME (Analysis of Motif Enrichment): Version 5.3.2 compiled on Feb 7 2021 at 14:28:51
# The format of this file is described at https://meme-suite.org/meme/doc/ame-output-format.html.
# ame --verbose 1 --oc . --scoring avg --method fisher --hit-lo-fraction 0.75 --evalue-report-threshold 10.0 --control NonHyperNBBfastaFixed.txt HyperNBBfastaFixed.txt db/JASPAR/JASPAR2018_CORE_vertebrates_non-redundant.meme
